# Supplementary material for: Phylogenetic analysis of serotype 19A-sequence type (ST)2331 Streptococcus pneumoniae associated with the Pneumococcal Molecular Epidemiology Network (PMEN)34 clone predominant in Japan after the introduction of the 7-valent pneumococcal conjugate vaccine (PCV7)
Source: Microb Genom. 2026 Jul 31;12(7):001808. doi: 10.1099/mgen.0.001808 (PMC13426510; doi:10.1099/mgen.0.001808)
Supplement: Table S1. [file mgen-12-01808-s002.xlsx]

## Sheet: Supplementary Table S1
Supplementary Table S1. Isolate metadata and analysis results
Metadata											GPSC	Serotyping		MLST									penicillin-binding proteins (PBPs) typing				MIC (μg/mL)								sulfamethoxazole or trimethoprim resistance		presence or absence of pili genes		macrolide or tetracycline resistance genes and transposons					SeqKit	QUAST
ID	Accession number	PMID	Reference	Country	Isolate Year	Isolate Month	Age	Specinem	IPD_category	Prefecture	GPSC	SeroBA	antisera	ST	aroE	gdh	gki	recP	spi	xpt	ddl	Locus Variant of ST2331	PBP1a	PBP2b	PBP2x	PBP1a_2b_2x	MIC_PEN	category_PEN	MIC_CTX	category_CTX	MIC_MEM	category_MEM	MIC_ERY	category_ERY	FolA_100 (wild type: L)	FolP_Insertion	rrgA-1 (pili-1)	pitB-1 (pili-2)	ermB	mefA/E	tetM	tetO	Tn916-like associated elements	Depth	contigs (>300bp)	Largest contig	Total length (>300bp)	Coverage (%)	GC (%)
DPP04008A	DRR596059	-	JARBB collection	Japan	2004	2	1	Throat swab	non-IPD	Hiroshima	32	19A	19A	2331	10	16	150	1	17	1	29	-	13	0	73	13_0_73	0.06	PEN-S	0.5	CTX-S	≤0.03	MEM-S	0.12	EM-S	I	yes	no	no	no	no	yes	no	Tn916	298.2	72	161165	2077209	96.3	39.68
DPP04015A	DRR596060	-	JARBB collection	Japan	2004	3	3	Other specimen	unknown	Hiroshima	Not assigned	19A	19A	2331	10	16	150	1	17	1	29	-	2	0	12	2_0_12	≤0.03	PEN-S	≤0.03	CTX-S	≤0.03	MEM-S	0.12	EM-S	I	no	no	no	no	no	yes	no	Tn916	382.3	232	61867	2106595	97.7	39.83
DPP04021A	DRR596061	-	JARBB collection	Japan	2004	10	0	Throat swab	non-IPD	Shizuoka	32	19A	19A	2331	10	16	150	1	17	1	29	-	2	0	JP87	2_0_JP87	0.06	PEN-S	0.5	CTX-S	≤0.03	MEM-S	≤0.06	EM-S	I	no	no	no	no	no	yes	no	Tn916	578.5	96	92805	2083640	96.6	39.68
DPP04070A	DRR596063	-	JARBB collection	Japan	2004	10	6	Other specimen	unknown	Tochigi	Not assigned	19A	19A	2331	10	16	150	1	17	1	29	-	2	0	137	2_0_137	≤0.03	PEN-S	0.12	CTX-S	≤0.03	MEM-S	≤0.06	EM-S	I	no	no	no	no	no	yes	no	Tn916	227.6	293	67210	2123786	98.5	39.89
DPP04098A	DRR706010	-	JARBB collection	Japan	2004	7	11	Other specimen	unknown	Hokkaido	32	19A	19A	18352	10	16	150	1	17	1	1187	Single	2	0	137	2_0_137	≤0.03	PEN-S	0.25	CTX-S	<=0.03	MEM-S	>128	EM-R	I	no	no	no	yes	no	yes	no	Tn3872	383.7	123	124332	2119166	98.3	39.7
DPP04100A	DRR596064	-	JARBB collection	Japan	2004	7	0	Other specimen	unknown	Hokkaido	32	19A	19A	2331	10	16	150	1	17	1	29	-	2	0	43	2_0_43	≤0.03	PEN-S	0.12	CTX-S	≤0.03	MEM-S	≤0.06	EM-S	I	no	no	no	no	no	yes	no	Tn916	278	100	124513	2073897	96.2	39.74
DPP04202A	DRR596066	-	JARBB collection	Japan	2004	10	2	Sputum	non-IPD	Hokkaido	32	19A	19A	2331	10	16	150	1	17	1	29	-	2	0	137	2_0_137	≤0.03	PEN-S	0.12	CTX-S	≤0.03	MEM-S	>128	EM-R	I	no	no	no	yes	no	yes	no	Tn3872	418.4	60	163254	2086723	96.8	39.67
DPP04212A	DRR706011	-	JARBB collection	Japan	2004	12	0	Exudate	non-IPD	Tokyo	32	12F	12F	18693	10	20	14	1	373	1	29	Triple	0	0	NEW	0_0_NEW	≤0.06	PEN-S	0.5	CTX-S	≤0.06	MEM-S	≤0.06	EM-S	I	no	no	no	no	no	no	no	-	173.4	230	50970	1931673	89.6	40.01
DPP04305A	DRR596069	-	JARBB collection	Japan	2004	7	7	Throat swab	non-IPD	Tottori	Not assigned	19A	19A	2331	10	16	150	1	17	1	29	-	2	0	137	2_0_137	≤0.03	PEN-S	0.12	CTX-S	≤0.03	MEM-S	>128	EM-R	I	no	no	no	yes	no	yes	no	Tn3872	546	96	131283	2144426	99.4	39.69
DPP07035A	DRR596072	-	JARBB collection	Japan	2007	3	1	Throat swab	non-IPD	Mie	32	19A	19A	2331	10	16	150	1	17	1	29	-	2	0	689	2_0_689	≤0.03	PEN-S	0.25	CTX-S	≤0.03	MEM-S	16	EM-R	I	no	no	no	no	yes	yes	no	Tn2009	405.3	86	147591	2083987	96.6	39.7
DPP07191A	DRR596082	-	JARBB collection	Japan	2007	12	5	Other specimen	unknown	Tokyo	Not assigned	19A	19A	2331	10	16	150	1	17	1	29	-	2	0	137	2_0_137	≤0.03	PEN-S	0.12	CTX-S	≤0.03	MEM-S	>128	EM-R	I	no	no	no	yes	no	yes	no	Tn3872	526.8	247	54218	2085872	96.7	39.91
ERR018067	ERR018067	-	PubMLST (https://pubmlst.org/bigsdb?db=pubmlst_spneumoniae_isolates)	Malawi	2003	-	-	-	-	-	61	18A	-	9537	10	16	10	1	11	1	75	Triple	0	0	0	0_0_0	-	-	-	-	-	-	-	-	L	yes	no	no	no	no	no	no	-	39.6	172	72305	1974195	91.5	39.86
ERR025263	ERR025263	-	PubMLST (https://pubmlst.org/bigsdb?db=pubmlst_spneumoniae_isolates)	South Africa	1999	-	-	-	-	-	32	07F	-	218	10	20	14	1	6	1	29	Triple	2	0	2	2_0_2	-	-	-	-	-	-	-	-	I	no	no	no	no	no	no	no	-	87.2	82	129042	1964643	91.1	39.67
ERR025276	ERR025276	-	PubMLST (https://pubmlst.org/bigsdb?db=pubmlst_spneumoniae_isolates)	Canada	1995	-	-	-	-	-	32	12F	-	218	10	20	14	1	6	1	29	Triple	0	0	0	0_0_0	-	-	-	-	-	-	-	-	I	no	no	no	no	no	no	no	-	134.6	76	191840	1958525	90.8	39.72
ERR026187	ERR026187	-	PubMLST (https://pubmlst.org/bigsdb?db=pubmlst_spneumoniae_isolates)	Denmark	1996	-	-	-	-	-	32	12F	-	218	10	20	14	1	6	1	29	Triple	0	0	0	0_0_0	-	-	-	-	-	-	-	-	I	no	no	no	no	no	no	no	-	262.3	80	113244	1986404	92.1	39.77
ERR026196	ERR026196	-	PubMLST (https://pubmlst.org/bigsdb?db=pubmlst_spneumoniae_isolates)	Denmark	1988	-	-	-	-	-	32	12F	-	218	10	20	14	1	6	1	29	Triple	0	0	0	0_0_0	-	-	-	-	-	-	-	-	I	no	no	no	no	no	no	no	-	206.5	77	212805	1977916	91.7	39.67
ERR026202	ERR026202	-	PubMLST (https://pubmlst.org/bigsdb?db=pubmlst_spneumoniae_isolates)	Iceland	1993	-	-	-	-	-	32	07F	-	218	10	20	14	1	6	1	29	Triple	2	0	2	2_0_2	-	-	-	-	-	-	-	-	I	no	no	yes	no	no	no	no	-	70	109	105157	1964555	91.1	39.7
ERR028428	ERR028428	27677790	Chaguza C, et al. mBio. 2016.	Malawi	2008	-	-	-	-	-	32	07F	-	3544	10	20	8	1	6	1	29	Triple	2	0	2	2_0_2	-	-	-	-	-	-	-	-	I	no	no	yes	no	no	no	no	-	73.3	95	201940	1949447	90.4	39.72
ERR028718	ERR028718	-	PubMLST (https://pubmlst.org/bigsdb?db=pubmlst_spneumoniae_isolates)	the United States	1999	-	-	-	-	-	32	12F	-	220	10	20	14	1	9	1	29	Triple	0	0	2	0_0_2	-	-	-	-	-	-	-	-	I	no	no	no	no	no	no	no	-	163.4	77	123454	1941513	90	39.79
ERR039586	ERR039586	24509479	Chewapreecha C. Nat Genet. 2014.	Thailand	2007	-	-	-	-	-	32	07F	-	3545	10	16	40	1	17	1	17	Double	2	2	2	2_2_2	-	-	-	-	-	-	-	-	I	yes	no	no	no	no	yes	no	Tn916	377	131	93298	2025067	93.9	39.65
ERR044876	ERR044876	31003929	Gladstone RA, et al. EBioMedicine. 2019.	the United Kingdom	2006	-	-	-	-	-	32	09N	-	405	10	20	2	1	6	1	29	Triple	23	0	0	23_0_0	-	-	-	-	-	-	-	-	I	no	no	no	no	no	no	no	-	420.7	71	190301	2005734	93	39.72
ERR047984	ERR047984	24509479	Chewapreecha C. Nat Genet. 2014.	Thailand	2008	-	-	-	-	-	32	07F	-	3545	10	16	40	1	17	1	17	Double	2	2	2	2_2_2	-	-	-	-	-	-	-	-	I	yes	no	no	no	no	yes	no	Tn916	139.9	108	81917	2027592	94	39.66
ERR048104	ERR048104	24509479	Chewapreecha C. Nat Genet. 2014.	Thailand	2008	-	-	-	-	-	32	07F	-	3545	10	16	40	1	17	1	17	Double	2	2	2	2_2_2	-	-	-	-	-	-	-	-	I	yes	no	no	no	no	yes	no	Tn916	242.2	137	81890	2026873	94	39.65
ERR048117	ERR048117	24509479	Chewapreecha C. Nat Genet. 2014.	Thailand	2008	-	-	-	-	-	32	07F	-	3545	10	16	40	1	17	1	17	Double	2	2	2	2_2_2	-	-	-	-	-	-	-	-	I	yes	no	no	no	no	yes	no	Tn916	240.7	140	64748	2026133	94	39.65
ERR048204	ERR048204	24509479	Chewapreecha C. Nat Genet. 2014.	Thailand	2008	-	-	-	-	-	32	07F	-	3545	10	16	40	1	17	1	17	Double	2	2	2	2_2_2	-	-	-	-	-	-	-	-	I	yes	no	no	no	no	yes	no	Tn916	330.1	134	69569	2022866	93.8	39.65
ERR050071	ERR050071	24509479	Chewapreecha C. Nat Genet. 2014.	Thailand	2008	-	-	-	-	-	32	07F	-	3545	10	16	40	1	17	1	17	Double	2	2	2	2_2_2	-	-	-	-	-	-	-	-	I	yes	no	no	no	no	yes	no	Tn916	430.8	115	85985	2020409	93.7	39.68
ERR051573	ERR051573	24509479	Chewapreecha C. Nat Genet. 2014.	Thailand	2008	-	-	-	-	-	32	07F	-	3545	10	16	40	1	17	1	17	Double	2	2	2	2_2_2	-	-	-	-	-	-	-	-	I	yes	no	no	no	no	yes	no	Tn916	216	139	81890	2022123	93.8	39.64
ERR051603	ERR051603	24509479	Chewapreecha C. Nat Genet. 2014.	Thailand	2008	-	-	-	-	-	32	07F	-	3545	10	16	40	1	17	1	17	Double	2	2	2	2_2_2	-	-	-	-	-	-	-	-	I	yes	no	no	no	no	yes	no	Tn916	169.4	150	76389	2024378	93.9	39.65
ERR051645	ERR051645	24509479	Chewapreecha C. Nat Genet. 2014.	Thailand	2008	-	-	-	-	-	32	07F	-	3545	10	16	40	1	17	1	17	Double	2	2	2	2_2_2	-	-	-	-	-	-	-	-	I	yes	no	no	no	no	yes	no	Tn916	469.6	112	86023	2023086	93.8	39.67
ERR056809	ERR056809	24509479	Chewapreecha C. Nat Genet. 2014.	Thailand	2009	-	-	-	-	-	32	07F	-	3545	10	16	40	1	17	1	17	Double	2	2	2	2_2_2	-	-	-	-	-	-	-	-	I	yes	no	no	no	no	yes	no	Tn916	480.8	151	86023	2014304	93.4	39.69
ERR063804	ERR063804	24509479	Chewapreecha C. Nat Genet. 2014.	Thailand	2009	-	-	-	-	-	32	07F	-	3545	10	16	40	1	17	1	17	Double	2	2	2	2_2_2	-	-	-	-	-	-	-	-	I	yes	no	no	no	no	yes	no	Tn916	361.3	116	93343	2026840	94	39.64
ERR069769	ERR069769	23644493	Croucher NJ, et al. Nat Genet. 2013.	the United States	2001	-	-	-	-	-	32	09N	-	405	10	20	2	1	6	1	29	Triple	23	0	0	23_0_0	-	-	-	-	-	-	-	-	I	no	no	no	no	no	no	no	-	340.7	71	190301	2017715	93.6	39.66
ERR1065323	ERR1065323	-	PubMLST (https://pubmlst.org/bigsdb?db=pubmlst_spneumoniae_isolates)	South Africa	2012	-	-	-	-	-	61	17F	-	8829	10	16	54	1	9	1	75	Triple	2	0	418	2_0_418	-	-	-	-	-	-	-	-	L	yes	no	no	no	no	no	no	-	292.1	38	310931	2031270	94.2	39.71
ERR1065712	ERR1065712	26363404	Metcalf BJ, et al. Clin Microbiol Infect. 2016.	South Africa	2010	-	-	-	-	-	32	07F	-	218	10	20	14	1	6	1	29	Triple	2	0	2	2_0_2	-	-	-	-	-	-	-	-	I	no	no	no	no	no	no	no	-	300	38	190902	1979751	91.8	39.66
ERR1065738	ERR1065738	26363404	Metcalf BJ, et al. Clin Microbiol Infect. 2016.	South Africa	2010	-	-	-	-	-	32	07F	-	218	10	20	14	1	6	1	29	Triple	2	0	2	2_0_2	-	-	-	-	-	-	-	-	I	no	no	no	no	no	no	no	-	301.9	40	242012	1979333	91.8	39.66
ERR1065741	ERR1065741	26363404	Metcalf BJ, et al. Clin Microbiol Infect. 2016.	South Africa	2010	-	-	-	-	-	32	07F	-	3544	10	20	8	1	6	1	29	Triple	2	0	2	2_0_2	-	-	-	-	-	-	-	-	I	no	no	yes	no	no	no	no	-	267.5	39	354271	1973454	91.5	39.71
ERR1066204	ERR1066204	26363404	Metcalf BJ, et al. Clin Microbiol Infect. 2016.	South Africa	2014	-	-	-	-	-	32	07F	-	3544	10	20	8	1	6	1	29	Triple	2	0	2	2_0_2	-	-	-	-	-	-	-	-	I	no	no	yes	no	no	no	no	-	317.7	36	273545	1972838	91.5	39.71
ERR1202567	ERR1202567	26363404	Metcalf BJ, et al. Clin Microbiol Infect. 2016.	the United States	2009	-	-	-	-	-	32	12F	-	218	10	20	14	1	6	1	29	Triple	0	0	0	0_0_0	-	-	-	-	-	-	-	-	I	no	no	no	no	yes	no	no	only MEGA	126.4	50	213108	2019873	93.7	39.67
ERR1202588	ERR1202588	26363404	Metcalf BJ, et al. Clin Microbiol Infect. 2016.	the United States	2009	-	-	-	-	-	32	12F	-	218	10	20	14	1	6	1	29	Triple	0	0	0	0_0_0	-	-	-	-	-	-	-	-	I	no	no	no	no	no	no	no	-	121.2	42	213134	1980098	91.8	39.75
ERR1202597	ERR1202597	-	PubMLST (https://pubmlst.org/bigsdb?db=pubmlst_spneumoniae_isolates)	Thailand	2007	-	-	-	-	-	32	07F	-	3545	10	16	40	1	17	1	17	Double	2	2	2	2_2_2	-	-	-	-	-	-	-	-	I	yes	no	no	no	no	yes	no	Tn916	146.4	39	357787	2043088	94.7	39.66
ERR1202613	ERR1202613	-	PubMLST (https://pubmlst.org/bigsdb?db=pubmlst_spneumoniae_isolates)	Thailand	2013	-	-	-	-	-	32	07F	-	3545	10	16	40	1	17	1	17	Double	2	2	2	2_2_2	-	-	-	-	-	-	-	-	I	yes	no	no	no	no	yes	no	Tn916	120.3	45	357787	2041501	94.7	39.66
ERR1214324	ERR1214324	-	PubMLST (https://pubmlst.org/bigsdb?db=pubmlst_spneumoniae_isolates)	Turkey	2004	-	-	-	-	-	32	07F	-	218	10	20	14	1	6	1	29	Triple	2	0	2	2_0_2	-	-	-	-	-	-	-	-	I	no	no	no	no	no	no	no	-	199.4	35	237491	1984974	92	39.7
ERR1214350	ERR1214350	-	PubMLST (https://pubmlst.org/bigsdb?db=pubmlst_spneumoniae_isolates)	Turkey	2007	-	-	-	-	-	32	07F	-	218	10	20	14	1	6	1	29	Triple	218	0	171	218_0_171	-	-	-	-	-	-	-	-	I	no	no	no	no	no	no	no	-	130.5	36	237958	1982649	91.9	39.71
ERR1214362	ERR1214362	-	PubMLST (https://pubmlst.org/bigsdb?db=pubmlst_spneumoniae_isolates)	Turkey	2009	-	-	-	-	-	32	07F	-	218	10	20	14	1	6	1	29	Triple	218	0	171	218_0_171	-	-	-	-	-	-	-	-	I	no	no	no	no	no	no	no	-	122.9	36	237958	1983025	92	39.71
ERR124226	ERR124226	23644493	Croucher NJ, et al. Nat Genet. 2013.	the United States	2007	-	-	-	-	-	32	09N	-	405	10	20	2	1	6	1	29	Triple	23	0	0	23_0_0	-	-	-	-	-	-	-	-	I	no	no	no	no	no	no	no	-	505.4	65	328567	2028619	94.1	39.65
ERR1333963	ERR1333963	26363404	Metcalf BJ, et al. Clin Microbiol Infect. 2016.	the United States	2009	-	-	-	-	-	32	12F	-	218	10	20	14	1	6	1	29	Triple	0	0	0	0_0_0	-	-	-	-	-	-	-	-	I	no	no	no	no	yes	no	no	only MEGA	386.5	46	272990	2006145	93	39.64
ERR1333964	ERR1333964	26363404	Metcalf BJ, et al. Clin Microbiol Infect. 2016.	the United States	2009	-	-	-	-	-	32	12F	-	220	10	20	14	1	9	1	29	Triple	0	0	2	0_0_2	-	-	-	-	-	-	-	-	I	no	no	no	no	no	no	no	-	518.4	52	186398	1963314	91	39.77
ERR1400397	ERR1400397	-	PubMLST (https://pubmlst.org/bigsdb?db=pubmlst_spneumoniae_isolates)	the United States	2012	-	-	-	-	-	233	35B	-	5952	10	16	54	1	32	1	15	Triple	128	151	245	128_151_245	-	-	-	-	-	-	-	-	I	yes	no	no	no	no	yes	no	Tn916	42.8	69	157478	2083951	96.6	39.37
ERR1422423	ERR1422423	26363404	Metcalf BJ, et al. Clin Microbiol Infect. 2016.	Peru	2008	-	-	-	-	-	32	12F	-	218	10	20	14	1	6	1	29	Triple	0	0	0	0_0_0	-	-	-	-	-	-	-	-	I	no	no	no	no	no	no	no	-	139.2	47	350081	2015844	93.5	39.76
ERR1422556	ERR1422556	26363404	Metcalf BJ, et al. Clin Microbiol Infect. 2016.	Peru	2010	-	-	-	-	-	32	12F	-	218	10	20	14	1	6	1	29	Triple	0	0	0	0_0_0	-	-	-	-	-	-	-	-	I	no	no	no	no	no	no	no	-	140.7	47	349981	2015133	93.4	39.76
ERR1422669	ERR1422669	26363404	Metcalf BJ, et al. Clin Microbiol Infect. 2016.	the United States	1999	-	-	-	-	-	32	12F	-	220	10	20	14	1	9	1	29	Triple	0	0	2	0_0_2	-	-	-	-	-	-	-	-	I	no	no	no	no	no	no	no	-	139.2	53	186401	1965507	91.1	39.77
ERR1438024	ERR1438024	-	PubMLST (https://pubmlst.org/bigsdb?db=pubmlst_spneumoniae_isolates)	the United Kingdom	2003	-	-	-	-	-	32	09N	-	405	10	20	2	1	6	1	29	Triple	23	0	0	23_0_0	-	-	-	-	-	-	-	-	I	no	no	no	no	no	no	no	-	79.6	66	327105	2025500	93.9	39.66
ERR1438026	ERR1438026	-	PubMLST (https://pubmlst.org/bigsdb?db=pubmlst_spneumoniae_isolates)	the United Kingdom	2003	-	-	-	-	-	32	12F	-	218	10	20	14	1	6	1	29	Triple	0	0	0	0_0_0	-	-	-	-	-	-	-	-	I	no	no	no	no	no	no	no	-	69.7	64	349847	1989400	92.2	39.67
ERR1438028	ERR1438028	-	PubMLST (https://pubmlst.org/bigsdb?db=pubmlst_spneumoniae_isolates)	the United Kingdom	2003	-	-	-	-	-	32	12F	-	218	10	20	14	1	6	1	29	Triple	0	JP27	0	0_JP27_0	-	-	-	-	-	-	-	-	I	no	no	no	no	no	no	no	-	63.9	55	349847	1980964	91.9	39.71
ERR1438034	ERR1438034	-	PubMLST (https://pubmlst.org/bigsdb?db=pubmlst_spneumoniae_isolates)	the United Kingdom	2003	-	-	-	-	-	32	12F	-	218	10	20	14	1	6	1	29	Triple	0	0	0	0_0_0	-	-	-	-	-	-	-	-	I	no	no	no	no	no	no	no	-	80.5	72	251547	1986855	92.1	39.67
ERR1438063	ERR1438063	-	PubMLST (https://pubmlst.org/bigsdb?db=pubmlst_spneumoniae_isolates)	the United Kingdom	2004	-	-	-	-	-	32	12F	-	218	10	20	14	1	6	1	29	Triple	0	0	0	0_0_0	-	-	-	-	-	-	-	-	I	no	no	no	no	no	no	no	-	113.1	63	349847	1980102	91.8	39.7
ERR1438100	ERR1438100	-	PubMLST (https://pubmlst.org/bigsdb?db=pubmlst_spneumoniae_isolates)	the United Kingdom	2007	-	-	-	-	-	32	12F	-	218	10	20	14	1	6	1	29	Triple	0	0	0	0_0_0	-	-	-	-	-	-	-	-	I	no	no	no	no	no	no	no	-	139.2	58	271250	1992920	92.4	39.67
ERR1438101	ERR1438101	-	PubMLST (https://pubmlst.org/bigsdb?db=pubmlst_spneumoniae_isolates)	the United Kingdom	2007	-	-	-	-	-	32	12F	-	218	10	20	14	1	6	1	29	Triple	0	0	0	0_0_0	-	-	-	-	-	-	-	-	I	no	no	no	no	no	no	no	-	135.8	61	304000	1981125	91.9	39.71
ERR1438102	ERR1438102	-	PubMLST (https://pubmlst.org/bigsdb?db=pubmlst_spneumoniae_isolates)	the United Kingdom	2007	-	-	-	-	-	32	12F	-	218	10	20	14	1	6	1	29	Triple	0	0	0	0_0_0	-	-	-	-	-	-	-	-	I	no	no	no	no	no	no	no	-	145.3	67	304000	1990938	92.3	39.68
ERR1438125	ERR1438125	-	PubMLST (https://pubmlst.org/bigsdb?db=pubmlst_spneumoniae_isolates)	the United Kingdom	2008	-	-	-	-	-	32	12F	-	218	10	20	14	1	6	1	29	Triple	0	0	0	0_0_0	-	-	-	-	-	-	-	-	I	no	no	no	no	no	no	no	-	137.6	63	349826	1987778	92.2	39.66
ERR1438129	ERR1438129	-	PubMLST (https://pubmlst.org/bigsdb?db=pubmlst_spneumoniae_isolates)	the United Kingdom	2008	-	-	-	-	-	32	12F	-	218	10	20	14	1	6	1	29	Triple	0	0	0	0_0_0	-	-	-	-	-	-	-	-	I	no	no	no	no	no	no	no	-	112.4	53	273695	1972367	91.5	39.73
ERR1438132	ERR1438132	-	PubMLST (https://pubmlst.org/bigsdb?db=pubmlst_spneumoniae_isolates)	the United Kingdom	2008	-	-	-	-	-	32	12F	-	218	10	20	14	1	6	1	29	Triple	0	0	0	0_0_0	-	-	-	-	-	-	-	-	I	no	no	no	no	no	no	no	-	107.6	53	349847	1991784	92.4	39.66
ERR1438135	ERR1438135	-	PubMLST (https://pubmlst.org/bigsdb?db=pubmlst_spneumoniae_isolates)	the United Kingdom	2008	-	-	-	-	-	32	12F	-	218	10	20	14	1	6	1	29	Triple	0	0	0	0_0_0	-	-	-	-	-	-	-	-	I	no	no	no	no	no	no	no	-	130.8	47	382626	1980668	91.8	39.71
ERR1438142	ERR1438142	-	PubMLST (https://pubmlst.org/bigsdb?db=pubmlst_spneumoniae_isolates)	the United Kingdom	2009	-	-	-	-	-	32	12F	-	218	10	20	14	1	6	1	29	Triple	0	0	0	0_0_0	-	-	-	-	-	-	-	-	I	no	no	no	no	no	no	no	-	112.3	49	349858	1981762	91.9	39.7
ERR1438147	ERR1438147	-	PubMLST (https://pubmlst.org/bigsdb?db=pubmlst_spneumoniae_isolates)	the United Kingdom	2009	-	-	-	-	-	32	12F	-	2964	10	174	14	1	6	1	29	Triple	0	0	0	0_0_0	-	-	-	-	-	-	-	-	I	no	no	no	no	no	no	no	-	97.3	67	192735	1989104	92.2	39.68
ERR1438176	ERR1438176	-	PubMLST (https://pubmlst.org/bigsdb?db=pubmlst_spneumoniae_isolates)	the United Kingdom	2010	-	-	-	-	-	32	12F	-	2964	10	174	14	1	6	1	29	Triple	0	0	0	0_0_0	-	-	-	-	-	-	-	-	I	no	no	no	no	no	no	no	-	97.4	54	215527	1989893	92.3	39.67
ERR1438212	ERR1438212	-	PubMLST (https://pubmlst.org/bigsdb?db=pubmlst_spneumoniae_isolates)	the United Kingdom	2010	-	-	-	-	-	32	12F	-	218	10	20	14	1	6	1	29	Triple	0	0	0	0_0_0	-	-	-	-	-	-	-	-	I	no	no	no	no	no	no	no	-	131.8	55	349846	1991022	92.3	39.66
ERR1438345	ERR1438345	-	PubMLST (https://pubmlst.org/bigsdb?db=pubmlst_spneumoniae_isolates)	the United Kingdom	2013	-	-	-	-	-	32	09N	-	405	10	20	2	1	6	1	29	Triple	23	0	0	23_0_0	-	-	-	-	-	-	-	-	I	no	no	no	no	no	no	no	-	82.1	57	173179	2014676	93.4	39.69
ERR1438356	ERR1438356	-	PubMLST (https://pubmlst.org/bigsdb?db=pubmlst_spneumoniae_isolates)	the United Kingdom	2013	-	-	-	-	-	32	12F	-	218	10	20	14	1	6	1	29	Triple	0	0	0	0_0_0	-	-	-	-	-	-	-	-	I	no	no	no	no	no	no	no	-	156.6	52	351261	1982695	91.9	39.7
ERR1438531	ERR1438531	-	PubMLST (https://pubmlst.org/bigsdb?db=pubmlst_spneumoniae_isolates)	the United Kingdom	2013	-	-	-	-	-	32	12F	-	218	10	20	14	1	6	1	29	Triple	0	0	0	0_0_0	-	-	-	-	-	-	-	-	I	no	no	no	no	no	no	no	-	149.4	50	304006	1983559	92	39.71
ERR1438559	ERR1438559	-	PubMLST (https://pubmlst.org/bigsdb?db=pubmlst_spneumoniae_isolates)	the United Kingdom	2013	-	-	-	-	-	32	12F	-	218	10	20	14	1	6	1	29	Triple	0	0	0	0_0_0	-	-	-	-	-	-	-	-	I	no	no	no	no	no	no	no	-	90.6	60	349846	1983661	92	39.69
ERR1438576	ERR1438576	-	PubMLST (https://pubmlst.org/bigsdb?db=pubmlst_spneumoniae_isolates)	the United Kingdom	2013	-	-	-	-	-	32	12F	-	218	10	20	14	1	6	1	29	Triple	0	0	0	0_0_0	-	-	-	-	-	-	-	-	I	no	no	no	no	no	no	no	-	103.2	59	351260	1990406	92.3	39.67
ERR1438715	ERR1438715	-	PubMLST (https://pubmlst.org/bigsdb?db=pubmlst_spneumoniae_isolates)	the United Kingdom	2000	-	-	-	-	-	32	12F	-	218	10	20	14	1	6	1	29	Triple	0	0	0	0_0_0	-	-	-	-	-	-	-	-	I	no	no	no	no	no	no	no	-	65.3	55	351261	1992126	92.4	39.67
ERR1438806	ERR1438806	-	PubMLST (https://pubmlst.org/bigsdb?db=pubmlst_spneumoniae_isolates)	the United Kingdom	2007	-	-	-	-	-	32	12F	-	218	10	20	14	1	6	1	29	Triple	0	0	0	0_0_0	-	-	-	-	-	-	-	-	I	no	no	no	no	no	no	no	-	125.5	62	351260	2007510	93.1	39.68
ERR1438836	ERR1438836	-	PubMLST (https://pubmlst.org/bigsdb?db=pubmlst_spneumoniae_isolates)	the United Kingdom	2010	-	-	-	-	-	32	12B	-	218	10	20	14	1	6	1	29	Triple	0	0	0	0_0_0	-	-	-	-	-	-	-	-	I	no	no	no	no	no	no	no	-	200.8	55	349870	1978793	91.8	39.7
ERR1438841	ERR1438841	-	PubMLST (https://pubmlst.org/bigsdb?db=pubmlst_spneumoniae_isolates)	the United Kingdom	2010	-	-	-	-	-	32	09N	-	405	10	20	2	1	6	1	29	Triple	23	0	0	23_0_0	-	-	-	-	-	-	-	-	I	no	no	no	no	no	no	no	-	133.9	65	328492	2014824	93.4	39.74
ERR1438859	ERR1438859	-	PubMLST (https://pubmlst.org/bigsdb?db=pubmlst_spneumoniae_isolates)	the United Kingdom	2010	-	-	-	-	-	32	09N	-	405	10	20	2	1	6	1	29	Triple	23	0	0	23_0_0	-	-	-	-	-	-	-	-	I	no	no	no	no	no	no	no	-	153.5	56	327149	2013033	93.3	39.69
ERR1438890	ERR1438890	-	PubMLST (https://pubmlst.org/bigsdb?db=pubmlst_spneumoniae_isolates)	the United Kingdom	2010	-	-	-	-	-	32	12F	-	218	10	20	14	1	6	1	29	Triple	0	0	0	0_0_0	-	-	-	-	-	-	-	-	I	no	no	no	no	no	no	no	-	95.1	61	349846	2027692	94	39.68
ERR1438917	ERR1438917	-	PubMLST (https://pubmlst.org/bigsdb?db=pubmlst_spneumoniae_isolates)	the United Kingdom	2010	-	-	-	-	-	32	12F	-	218	10	20	14	1	6	1	29	Triple	0	0	0	0_0_0	-	-	-	-	-	-	-	-	I	no	no	no	no	no	no	no	-	196.3	53	351185	1994347	92.5	39.67
ERR1439373	ERR1439373	-	PubMLST (https://pubmlst.org/bigsdb?db=pubmlst_spneumoniae_isolates)	the United Kingdom	2014	-	-	-	-	-	32	12F	-	218	10	20	14	1	6	1	29	Triple	0	0	0	0_0_0	-	-	-	-	-	-	-	-	I	no	no	no	no	no	no	no	-	271.9	69	251547	2009013	93.2	39.92
ERR1439470	ERR1439470	-	PubMLST (https://pubmlst.org/bigsdb?db=pubmlst_spneumoniae_isolates)	the United Kingdom	2014	-	-	-	-	-	32	12F	-	220	10	20	14	1	9	1	29	Triple	0	0	2	0_0_2	-	-	-	-	-	-	-	-	I	no	no	no	no	no	yes	no	Tn916	146.2	67	152246	2015000	93.4	39.68
ERR1439476	ERR1439476	-	PubMLST (https://pubmlst.org/bigsdb?db=pubmlst_spneumoniae_isolates)	the United Kingdom	2014	-	-	-	-	-	32	12F	-	220	10	20	14	1	9	1	29	Triple	0	0	2	0_0_2	-	-	-	-	-	-	-	-	I	no	no	no	no	no	yes	no	Tn916	92	61	131562	2012470	93.3	39.68
ERR1439491	ERR1439491	-	PubMLST (https://pubmlst.org/bigsdb?db=pubmlst_spneumoniae_isolates)	the United Kingdom	2014	-	-	-	-	-	32	09N	-	405	10	20	2	1	6	1	29	Triple	23	0	0	23_0_0	-	-	-	-	-	-	-	-	I	no	no	no	no	no	no	no	-	141.1	72	328595	2054320	95.3	39.67
ERR1439585	ERR1439585	-	PubMLST (https://pubmlst.org/bigsdb?db=pubmlst_spneumoniae_isolates)	the United Kingdom	2014	-	-	-	-	-	32	12F	-	218	10	20	14	1	6	1	29	Triple	0	0	0	0_0_0	-	-	-	-	-	-	-	-	I	no	no	no	no	no	no	no	-	121.3	58	213117	1979123	91.8	39.71
ERR1439586	ERR1439586	-	PubMLST (https://pubmlst.org/bigsdb?db=pubmlst_spneumoniae_isolates)	the United Kingdom	2014	-	-	-	-	-	32	12F	-	218	10	20	14	1	6	1	29	Triple	0	0	0	0_0_0	-	-	-	-	-	-	-	-	I	no	no	no	no	no	no	no	-	78.1	59	349845	1979472	91.8	39.71
ERR1439808	ERR1439808	-	PubMLST (https://pubmlst.org/bigsdb?db=pubmlst_spneumoniae_isolates)	the United Kingdom	2015	-	-	-	-	-	32	09N	-	405	10	20	2	1	6	1	29	Triple	23	0	0	23_0_0	-	-	-	-	-	-	-	-	I	no	no	no	no	no	no	no	-	137.3	52	328566	2015439	93.5	39.7
ERR1439901	ERR1439901	-	PubMLST (https://pubmlst.org/bigsdb?db=pubmlst_spneumoniae_isolates)	the United Kingdom	2015	-	-	-	-	-	32	12F	-	218	10	20	14	1	6	1	29	Triple	0	0	0	0_0_0	-	-	-	-	-	-	-	-	I	no	no	no	no	no	no	no	-	153.4	54	248889	1991879	92.4	39.66
ERR1439916	ERR1439916	-	PubMLST (https://pubmlst.org/bigsdb?db=pubmlst_spneumoniae_isolates)	the United Kingdom	2015	-	-	-	-	-	32	12F	-	218	10	20	14	1	6	1	29	Triple	0	0	0	0_0_0	-	-	-	-	-	-	-	-	I	no	no	no	no	no	no	no	-	132.1	54	284704	1992964	92.4	39.66
ERR1440004	ERR1440004	-	PubMLST (https://pubmlst.org/bigsdb?db=pubmlst_spneumoniae_isolates)	the United Kingdom	2015	-	-	-	-	-	32	12F	-	218	10	20	14	1	6	1	29	Triple	0	0	0	0_0_0	-	-	-	-	-	-	-	-	I	no	no	no	no	no	no	no	-	114.3	74	174215	1989227	92.2	39.68
ERR1440116	ERR1440116	-	PubMLST (https://pubmlst.org/bigsdb?db=pubmlst_spneumoniae_isolates)	the United Kingdom	2015	-	-	-	-	-	32	09N	-	405	10	20	2	1	6	1	29	Triple	23	0	0	23_0_0	-	-	-	-	-	-	-	-	I	no	no	no	no	no	no	no	-	113.3	59	327151	1986698	92.1	39.65
ERR1440236	ERR1440236	-	PubMLST (https://pubmlst.org/bigsdb?db=pubmlst_spneumoniae_isolates)	the United Kingdom	2015	-	-	-	-	-	32	12F	-	218	10	20	14	1	6	1	29	Triple	0	0	0	0_0_0	-	-	-	-	-	-	-	-	I	no	no	no	no	no	no	no	-	198.7	50	349847	1980076	91.8	39.71
ERR1440261	ERR1440261	-	PubMLST (https://pubmlst.org/bigsdb?db=pubmlst_spneumoniae_isolates)	the United Kingdom	2015	-	-	-	-	-	32	09N	-	6836	10	317	2	1	6	1	29	Triple	23	0	0	23_0_0	-	-	-	-	-	-	-	-	I	no	no	no	no	no	no	no	-	179.1	60	326927	2024070	93.9	39.66
ERR1440543	ERR1440543	-	PubMLST (https://pubmlst.org/bigsdb?db=pubmlst_spneumoniae_isolates)	the United Kingdom	2016	-	-	-	-	-	32	09N	-	405	10	20	2	1	6	1	29	Triple	23	0	0	23_0_0	-	-	-	-	-	-	-	-	I	no	no	no	no	no	no	no	-	165.1	53	327152	2016812	93.5	39.71
ERR1440567	ERR1440567	-	PubMLST (https://pubmlst.org/bigsdb?db=pubmlst_spneumoniae_isolates)	the United Kingdom	2016	-	-	-	-	-	32	09N	-	405	10	20	2	1	6	1	29	Triple	23	0	0	23_0_0	-	-	-	-	-	-	-	-	I	no	no	no	no	no	no	no	-	172.9	50	186386	1981993	91.9	39.71
ERR1440792	ERR1440792	-	PubMLST (https://pubmlst.org/bigsdb?db=pubmlst_spneumoniae_isolates)	the United Kingdom	2005	-	-	-	-	-	32	12F	-	218	10	20	14	1	6	1	29	Triple	0	0	0	0_0_0	-	-	-	-	-	-	-	-	I	no	no	no	no	no	no	no	-	151.7	57	349849	1982796	91.9	39.7
ERR1440813	ERR1440813	-	PubMLST (https://pubmlst.org/bigsdb?db=pubmlst_spneumoniae_isolates)	the United Kingdom	2007	-	-	-	-	-	32	12F	-	218	10	20	14	1	6	1	29	Triple	0	0	0	0_0_0	-	-	-	-	-	-	-	-	I	no	no	no	no	no	no	no	-	155.4	51	351260	1992196	92.4	39.67
ERR1440820	ERR1440820	-	PubMLST (https://pubmlst.org/bigsdb?db=pubmlst_spneumoniae_isolates)	the United Kingdom	2006	-	-	-	-	-	32	12F	-	218	10	20	14	1	6	1	29	Triple	0	0	0	0_0_0	-	-	-	-	-	-	-	-	I	no	no	no	no	no	no	no	-	166.9	56	307908	1994400	92.5	39.66
ERR1440824	ERR1440824	-	PubMLST (https://pubmlst.org/bigsdb?db=pubmlst_spneumoniae_isolates)	the United Kingdom	2006	-	-	-	-	-	32	12F	-	218	10	20	14	1	6	1	29	Triple	0	0	0	0_0_0	-	-	-	-	-	-	-	-	I	no	no	no	no	no	no	no	-	176.5	51	382625	1983108	92	39.7
ERR1440827	ERR1440827	-	PubMLST (https://pubmlst.org/bigsdb?db=pubmlst_spneumoniae_isolates)	the United Kingdom	2006	-	-	-	-	-	32	12F	-	218	10	20	14	1	6	1	29	Triple	0	0	0	0_0_0	-	-	-	-	-	-	-	-	I	no	no	no	no	no	no	no	-	160.4	53	349846	1983009	92	39.7
ERR1440834	ERR1440834	-	PubMLST (https://pubmlst.org/bigsdb?db=pubmlst_spneumoniae_isolates)	the United Kingdom	2006	-	-	-	-	-	32	12F	-	218	10	20	14	1	6	1	29	Triple	0	0	0	0_0_0	-	-	-	-	-	-	-	-	I	no	no	no	no	no	no	no	-	170.2	58	351260	1991053	92.3	39.66
ERR1440837	ERR1440837	-	PubMLST (https://pubmlst.org/bigsdb?db=pubmlst_spneumoniae_isolates)	the United Kingdom	2006	-	-	-	-	-	32	12F	-	218	10	20	14	1	6	1	29	Triple	0	0	0	0_0_0	-	-	-	-	-	-	-	-	I	no	no	no	no	no	no	no	-	142	50	311349	1982005	91.9	39.7
ERR1540819	ERR1540819	-	PubMLST (https://pubmlst.org/bigsdb?db=pubmlst_spneumoniae_isolates)	Cameroon	2015	-	-	-	-	-	61	22F	-	12388	10	16	54	1	9	1	31	Triple	2	4	389	2_4_389	-	-	-	-	-	-	-	-	I	no	no	no	no	no	no	no	-	195.2	29	368262	2022511	93.8	39.72
ERR1594515	ERR1594515	-	PubMLST (https://pubmlst.org/bigsdb?db=pubmlst_spneumoniae_isolates)	the Netherlands	2013	-	-	-	-	-	32	12F	-	218	10	20	14	1	6	1	29	Triple	0	0	0	0_0_0	-	-	-	-	-	-	-	-	I	no	no	no	no	no	no	no	-	167.8	57	349961	1994795	92.5	39.67
ERR1594516	ERR1594516	-	PubMLST (https://pubmlst.org/bigsdb?db=pubmlst_spneumoniae_isolates)	the Netherlands	2013	-	-	-	-	-	32	12F	-	218	10	20	14	1	6	1	29	Triple	0	0	0	0_0_0	-	-	-	-	-	-	-	-	I	no	no	no	no	no	no	no	-	153.5	53	349962	1996867	92.6	39.66
ERR1594517	ERR1594517	-	PubMLST (https://pubmlst.org/bigsdb?db=pubmlst_spneumoniae_isolates)	the Netherlands	2013	-	-	-	-	-	32	12F	-	218	10	20	14	1	6	1	29	Triple	0	0	0	0_0_0	-	-	-	-	-	-	-	-	I	no	no	no	no	no	no	no	-	146.3	46	350061	1985905	92.1	39.71
ERR1594523	ERR1594523	-	PubMLST (https://pubmlst.org/bigsdb?db=pubmlst_spneumoniae_isolates)	the Netherlands	2014	-	-	-	-	-	32	12F	-	218	10	20	14	1	6	1	29	Triple	0	0	0	0_0_0	-	-	-	-	-	-	-	-	I	no	no	no	no	no	no	no	-	180.6	52	349961	1999136	92.7	39.66
ERR1756390	ERR1756390	26363404	Metcalf BJ, et al. Clin Microbiol Infect. 2016.	India	2015	-	-	-	-	-	61	20	-	4160	10	16	54	1	15	1	75	Triple	1	0	3	1_0_3	-	-	-	-	-	-	-	-	I	no	no	no	no	no	no	no	-	319.4	70	273304	1980526	91.8	39.73
ERR1756474	ERR1756474	26363404	Metcalf BJ, et al. Clin Microbiol Infect. 2016.	India	2014	-	-	-	-	-	32	07F	-	3544	10	20	8	1	6	1	29	Triple	2	0	2	2_0_2	-	-	-	-	-	-	-	-	I	no	no	yes	no	no	no	no	-	271.1	37	270078	1971850	91.4	39.71
ERR1788047	ERR1788047	-	PubMLST (https://pubmlst.org/bigsdb?db=pubmlst_spneumoniae_isolates)	the United States	2000	-	-	-	-	-	32	12F	-	220	10	20	14	1	9	1	29	Triple	0	0	2	0_0_2	-	-	-	-	-	-	-	-	I	no	no	no	no	no	no	no	-	154.2	41	196669	1967230	91.2	39.77
ERR1788146	ERR1788146	31003929	Gladstone RA, et al. EBioMedicine. 2019.	Russia	2011	-	-	-	-	-	32	08	-	2331	10	16	150	1	17	1	29	-	23	0	2	23_0_2	-	-	-	-	-	-	-	-	I	no	no	no	no	no	no	no	-	165.3	37	264166	2012746	93.3	39.73
ERR1788147	ERR1788147	31003929	Gladstone RA, et al. EBioMedicine. 2019.	Russia	2011	-	-	-	-	-	32	08	-	2331	10	16	150	1	17	1	29	-	23	0	2	23_0_2	-	-	-	-	-	-	-	-	I	no	no	no	no	no	no	no	-	192.2	34	264166	2011459	93.3	39.73
ERR1788159	ERR1788159	31003929	Gladstone RA, et al. EBioMedicine. 2019.	Russia	2012	-	-	-	-	-	32	08	-	2233	10	16	8	1	17	1	29	Single	23	0	2	23_0_2	-	-	-	-	-	-	-	-	I	no	no	no	no	no	yes	no	Tn916	179.8	30	318614	2017994	93.6	39.76
ERR1788390	ERR1788390	26363404	Metcalf BJ, et al. Clin Microbiol Infect. 2016.	Brazil	2008	-	-	-	-	-	32	12F	-	218	10	20	14	1	6	1	29	Triple	0	0	0	0_0_0	-	-	-	-	-	-	-	-	I	no	no	no	no	no	no	no	-	177.1	41	350083	1982323	91.9	39.74
ERR1788461	ERR1788461	26363404	Metcalf BJ, et al. Clin Microbiol Infect. 2016.	Brazil	2008	-	-	-	-	-	32	12F	-	218	10	20	14	1	6	1	29	Triple	0	0	0	0_0_0	-	-	-	-	-	-	-	-	I	no	no	no	no	no	no	no	-	176.5	47	349759	2019890	93.7	39.76
ERR1788555	ERR1788555	26363404	Metcalf BJ, et al. Clin Microbiol Infect. 2016.	Brazil	2009	-	-	-	-	-	32	12F	-	218	10	20	14	1	6	1	29	Triple	0	215	0	0_215_0	-	-	-	-	-	-	-	-	I	no	no	no	no	no	no	no	-	162.2	41	349981	1982548	91.9	39.74
ERR1788571	ERR1788571	26363404	Metcalf BJ, et al. Clin Microbiol Infect. 2016.	Brazil	2009	-	-	-	-	-	32	12F	-	218	10	20	14	1	6	1	29	Triple	0	0	0	0_0_0	-	-	-	-	-	-	-	-	I	no	no	no	no	no	no	no	-	158	35	349960	1981244	91.9	39.74
ERR2089373	ERR2089373	26363404	Metcalf BJ, et al. Clin Microbiol Infect. 2016.	Brazil	2012	-	-	-	-	-	32	12F	-	218	10	20	14	1	6	1	29	Triple	0	0	0	0_0_0	-	-	-	-	-	-	-	-	I	no	no	no	no	no	no	no	-	129.4	40	349981	1982240	91.9	39.75
ERR2089379	ERR2089379	26363404	Metcalf BJ, et al. Clin Microbiol Infect. 2016.	Brazil	2012	-	-	-	-	-	32	12F	-	218	10	20	14	1	6	1	29	Triple	0	0	0	0_0_0	-	-	-	-	-	-	-	-	I	no	no	no	no	no	no	no	-	112	39	218689	1980728	91.8	39.74
ERR2089381	ERR2089381	26363404	Metcalf BJ, et al. Clin Microbiol Infect. 2016.	Brazil	2012	-	-	-	-	-	32	12F	-	218	10	20	14	1	6	1	29	Triple	0	0	0	0_0_0	-	-	-	-	-	-	-	-	I	no	no	no	no	no	no	no	-	141	41	274043	1981104	91.9	39.75
ERR2089409	ERR2089409	26363404	Metcalf BJ, et al. Clin Microbiol Infect. 2016.	Brazil	2012	-	-	-	-	-	32	12F	-	218	10	20	14	1	6	1	29	Triple	0	0	0	0_0_0	-	-	-	-	-	-	-	-	I	no	no	no	no	no	no	no	-	147.3	47	213157	1980106	91.8	39.75
ERR2089415	ERR2089415	26363404	Metcalf BJ, et al. Clin Microbiol Infect. 2016.	Brazil	2012	-	-	-	-	-	32	12F	-	218	10	20	14	1	6	1	29	Triple	0	0	0	0_0_0	-	-	-	-	-	-	-	-	I	no	no	no	no	no	no	no	-	149.3	39	350081	1982172	91.9	39.74
ERR2089418	ERR2089418	26363404	Metcalf BJ, et al. Clin Microbiol Infect. 2016.	Brazil	2012	-	-	-	-	-	32	12F	-	218	10	20	14	1	6	1	29	Triple	0	0	0	0_0_0	-	-	-	-	-	-	-	-	I	no	no	no	no	no	no	no	-	127	35	355616	1982767	91.9	39.74
ERR2089422	ERR2089422	26363404	Metcalf BJ, et al. Clin Microbiol Infect. 2016.	Brazil	2012	-	-	-	-	-	32	12F	-	218	10	20	14	1	6	1	29	Triple	0	0	0	0_0_0	-	-	-	-	-	-	-	-	I	no	no	no	no	no	no	no	-	165.1	40	251307	1981087	91.9	39.75
ERR2089500	ERR2089500	26363404	Metcalf BJ, et al. Clin Microbiol Infect. 2016.	Brazil	2013	-	-	-	-	-	32	12F	-	218	10	20	14	1	6	1	29	Triple	0	0	0	0_0_0	-	-	-	-	-	-	-	-	I	no	no	no	no	no	no	no	-	171.7	41	274062	1982121	91.9	39.74
ERR2089506	ERR2089506	26363404	Metcalf BJ, et al. Clin Microbiol Infect. 2016.	Brazil	2013	-	-	-	-	-	32	12F	-	218	10	20	14	1	6	1	29	Triple	0	0	0	0_0_0	-	-	-	-	-	-	-	-	I	no	no	no	no	no	no	no	-	168.5	39	208143	1982024	91.9	39.74
ERR2090141	ERR2090141	34494953	Nagaraj G, et al. Microb Genom. 2021.	India	2014	-	-	-	-	-	32	07F	-	3544	10	20	8	1	6	1	29	Triple	2	0	2	2_0_2	-	-	-	-	-	-	-	-	I	no	no	yes	no	no	no	no	-	177.4	41	273543	1973509	91.5	39.71
ERR2090483	ERR2090483	-	PubMLST (https://pubmlst.org/bigsdb?db=pubmlst_spneumoniae_isolates)	Nigeria	2015	-	-	-	-	-	32	07F	-	3544	10	20	8	1	6	1	29	Triple	2	0	2	2_0_2	-	-	-	-	-	-	-	-	I	no	no	yes	no	no	no	no	-	170.9	40	245568	1970735	91.4	39.71
ERR2090604	ERR2090604	26363404	Metcalf BJ, et al. Clin Microbiol Infect. 2016.	Israel	2011	-	-	-	-	-	32	07F	-	3544	10	20	8	1	6	1	29	Triple	2	0	2	2_0_2	-	-	-	-	-	-	-	-	I	yes	no	yes	no	no	no	no	-	127.7	41	173819	1980605	91.8	39.72
ERR2667565	ERR2667565	-	Monocle Data Viewer (https://data-viewer.monocle.sanger.ac.uk/project/gps)	Argentina	1998	-	-	-	-	-	32	12F	-	218	10	20	14	1	6	1	29	Triple	0	0	0	0_0_0	-	-	-	-	-	-	-	-	I	no	no	no	no	no	no	no	-	143.8	35	356896	1985936	92.1	39.75
ERR2667587	ERR2667587	-	Monocle Data Viewer (https://data-viewer.monocle.sanger.ac.uk/project/gps)	Argentina	1999	-	-	-	-	-	32	12F	-	218	10	20	14	1	6	1	29	Triple	0	0	0	0_0_0	-	-	-	-	-	-	-	-	I	no	no	no	no	no	no	no	-	224.2	37	356895	1985789	92.1	39.74
ERR2667593	ERR2667593	-	Monocle Data Viewer (https://data-viewer.monocle.sanger.ac.uk/project/gps)	Argentina	1999	-	-	-	-	-	32	12F	-	218	10	20	14	1	6	1	29	Triple	0	0	0	0_0_0	-	-	-	-	-	-	-	-	I	no	no	no	no	no	no	no	-	208.4	38	356894	1986958	92.1	39.74
ERR2667731	ERR2667731	-	Monocle Data Viewer (https://data-viewer.monocle.sanger.ac.uk/project/gps)	Argentina	2010	-	-	-	-	-	32	12F	-	218	10	20	14	1	6	1	29	Triple	0	0	0	0_0_0	-	-	-	-	-	-	-	-	I	no	no	no	no	no	no	no	-	136	33	356875	1986063	92.1	39.74
ERR2667772	ERR2667772	-	Monocle Data Viewer (https://data-viewer.monocle.sanger.ac.uk/project/gps)	Argentina	2011	-	-	-	-	-	32	12F	-	218	10	20	14	1	6	1	29	Triple	0	0	0	0_0_0	-	-	-	-	-	-	-	-	I	no	no	no	no	no	no	no	-	226	36	273197	1986849	92.1	39.74
ERR2667819	ERR2667819	-	Monocle Data Viewer (https://data-viewer.monocle.sanger.ac.uk/project/gps)	Argentina	2011	-	-	-	-	-	32	12F	-	218	10	20	14	1	6	1	29	Triple	0	0	0	0_0_0	-	-	-	-	-	-	-	-	I	no	no	no	no	no	no	no	-	214.5	34	356875	1986948	92.1	39.74
ERR2667855	ERR2667855	-	Monocle Data Viewer (https://data-viewer.monocle.sanger.ac.uk/project/gps)	Argentina	2012	-	-	-	-	-	32	12F	-	218	10	20	14	1	6	1	29	Triple	0	0	0	0_0_0	-	-	-	-	-	-	-	-	I	no	no	no	no	no	no	no	-	154.7	31	326016	1986634	92.1	39.74
ERR2667951	ERR2667951	-	Monocle Data Viewer (https://data-viewer.monocle.sanger.ac.uk/project/gps)	Argentina	2013	-	-	-	-	-	32	12F	-	218	10	20	14	1	6	1	29	Triple	0	0	0	0_0_0	-	-	-	-	-	-	-	-	I	no	no	no	no	no	no	no	-	213.8	31	356895	1987129	92.1	39.74
ERR2667992	ERR2667992	-	Monocle Data Viewer (https://data-viewer.monocle.sanger.ac.uk/project/gps)	Argentina	2013	-	-	-	-	-	32	12F	-	218	10	20	14	1	6	1	29	Triple	0	0	0	0_0_0	-	-	-	-	-	-	-	-	I	no	no	no	no	no	no	no	-	210.4	34	356880	1986047	92.1	39.74
ERR2667994	ERR2667994	-	Monocle Data Viewer (https://data-viewer.monocle.sanger.ac.uk/project/gps)	Argentina	2013	-	-	-	-	-	32	12F	-	218	10	20	14	1	6	1	29	Triple	0	0	0	0_0_0	-	-	-	-	-	-	-	-	I	no	no	no	no	no	no	no	-	195.3	39	273197	1986384	92.1	39.74
ERR2668155	ERR2668155	-	Monocle Data Viewer (https://data-viewer.monocle.sanger.ac.uk/project/gps)	Papua New Guinea	1992	-	-	-	-	-	32	07F	-	5455	10	16	150	1	6	1	29	Single	2	0	2	2_0_2	-	-	-	-	-	-	-	-	I	no	no	no	no	no	no	no	-	167.5	50	265061	2005911	93	39.73
ERR273495	ERR273495	24509479	Chewapreecha C. Nat Genet. 2014.	Thailand	2008	-	-	-	-	-	32	07F	-	3545	10	16	40	1	17	1	17	Double	2	2	2	2_2_2	-	-	-	-	-	-	-	-	I	yes	no	no	no	no	yes	no	Tn916	226.8	108	104690	2027890	94	39.64
ERR3164083	ERR3164083	26363404	Metcalf BJ, et al. Clin Microbiol Infect. 2016.	Kenya	2009	-	-	-	-	-	233	35B	-	15728	10	16	54	1	6	1	459	Triple	0	157	699	0_157_699	-	-	-	-	-	-	-	-	L	yes	no	no	no	no	yes	no	Tn916	180.1	27	1007368	2172652	100.7	39.28
ERR316643	ERR316643	-	PubMLST (https://pubmlst.org/bigsdb?db=pubmlst_spneumoniae_isolates)	Malawi	2010	-	-	-	-	-	61	18A	-	9537	10	16	10	1	11	1	75	Triple	0	2	0	0_2_0	-	-	-	-	-	-	-	-	L	yes	no	no	no	no	no	no	-	285.6	47	241847	2038786	94.5	39.76
ERR316845	ERR316845	-	PubMLST (https://pubmlst.org/bigsdb?db=pubmlst_spneumoniae_isolates)	Malawi	2010	-	-	-	-	-	61	18A	-	9537	10	16	10	1	11	1	75	Triple	0	0	0	0_0_0	-	-	-	-	-	-	-	-	I	yes	no	no	no	no	no	no	-	220.8	40	261380	2012681	93.3	39.66
ERR316849	ERR316849	-	PubMLST (https://pubmlst.org/bigsdb?db=pubmlst_spneumoniae_isolates)	Malawi	2010	-	-	-	-	-	61	18A	-	9537	10	16	10	1	11	1	75	Triple	0	0	0	0_0_0	-	-	-	-	-	-	-	-	I	yes	no	no	no	no	no	no	-	155.6	47	246543	2020068	93.7	39.63
ERR3227743	ERR3227743	34494953	Nagaraj G, et al. Microb Genom. 2021.	India	2018	-	-	-	-	-	32	07F	-	3544	10	20	8	1	6	1	29	Triple	2	0	2	2_0_2	-	-	-	-	-	-	-	-	I	no	no	yes	no	no	no	no	-	188.2	35	270142	1977323	91.7	39.72
ERR3227800	ERR3227800	34494953	Nagaraj G, et al. Microb Genom. 2021.	India	2015	-	-	-	-	-	32	07F	-	3544	10	20	8	1	6	1	29	Triple	2	0	2	2_0_2	-	-	-	-	-	-	-	-	I	no	no	yes	no	no	no	no	-	195.4	28	326445	1990860	92.3	39.69
ERR3227825	ERR3227825	34494953	Nagaraj G, et al. Microb Genom. 2021.	India	2015	-	-	-	-	-	32	07F	-	3544	10	20	8	1	6	1	29	Triple	2	0	2	2_0_2	-	-	-	-	-	-	-	-	I	no	no	yes	no	no	no	no	-	175.3	35	258504	1979111	91.8	39.71
ERR326430	ERR326430	-	Monocle Data Viewer (https://data-viewer.monocle.sanger.ac.uk/project/gps)	the United States	1999	-	-	-	-	-	32	12F	-	218	10	20	14	1	6	1	29	Triple	0	0	0	0_0_0	-	-	-	-	-	-	-	-	I	no	no	no	no	yes	no	no	only MEGA	208.2	160	87776	2000179	92.7	39.64
ERR326475	ERR326475	-	PubMLST (https://pubmlst.org/bigsdb?db=pubmlst_spneumoniae_isolates)	the United States	1999	-	-	-	-	-	32	12F	-	220	10	20	14	1	9	1	29	Triple	0	0	2	0_0_2	-	-	-	-	-	-	-	-	I	no	no	no	no	no	no	no	-	234.9	150	95421	2006287	93	39.74
ERR326710	ERR326710	31003929	Gladstone RA, et al. EBioMedicine. 2019.	the Netherlands	2004	-	-	-	-	-	32	12F	-	218	10	20	14	1	6	1	29	Triple	0	0	0	0_0_0	-	-	-	-	-	-	-	-	I	no	no	no	no	no	no	no	-	236.7	49	327852	1995559	92.5	39.66
ERR3270750	ERR3270750	-	Monocle Data Viewer (https://data-viewer.monocle.sanger.ac.uk/project/gps)	Nepal	2018	-	-	-	-	-	32	07F	-	3544	10	20	8	1	6	1	29	Triple	2	0	2	2_0_2	-	-	-	-	-	-	-	-	I	no	no	yes	no	no	no	no	-	188.1	33	245475	1978164	91.7	39.72
ERR3303420	ERR3303420	-	Monocle Data Viewer (https://data-viewer.monocle.sanger.ac.uk/project/gps)	Nepal	2015	-	-	-	-	-	32	07F	-	3544	10	20	8	1	6	1	29	Triple	2	0	2	2_0_2	-	-	-	-	-	-	-	-	I	no	no	yes	no	no	no	no	-	181.9	35	326456	2013007	93.3	39.72
ERR3303424	ERR3303424	-	Monocle Data Viewer (https://data-viewer.monocle.sanger.ac.uk/project/gps)	Nepal	2014	-	-	-	-	-	32	07F	-	3544	10	20	8	1	6	1	29	Triple	2	0	2	2_0_2	-	-	-	-	-	-	-	-	I	no	no	yes	no	no	no	no	-	222.5	37	270142	1977387	91.7	39.72
ERR3303458	ERR3303458	-	Monocle Data Viewer (https://data-viewer.monocle.sanger.ac.uk/project/gps)	Nepal	2018	-	-	-	-	-	32	07F	-	3544	10	20	8	1	6	1	29	Triple	2	0	2	2_0_2	-	-	-	-	-	-	-	-	I	no	no	yes	no	no	no	no	-	171.6	42	326456	2012896	93.3	39.72
ERR338210	ERR338210	31003929	Gladstone RA, et al. EBioMedicine. 2019.	the Netherlands	2008	-	-	-	-	-	32	12F	-	218	10	20	14	1	6	1	29	Triple	0	0	0	0_0_0	-	-	-	-	-	-	-	-	I	no	no	no	no	no	no	no	-	151.6	51	375165	1994088	92.5	39.66
ERR338221	ERR338221	31003929	Gladstone RA, et al. EBioMedicine. 2019.	the Netherlands	2008	-	-	-	-	-	32	07F	-	2331	10	16	150	1	17	1	29	-	2	0	2	2_0_2	-	-	-	-	-	-	-	-	L	no	no	no	no	no	no	no	-	292.4	46	185961	1997167	92.6	39.68
ERR338236	ERR338236	31003929	Gladstone RA, et al. EBioMedicine. 2019.	the Netherlands	2008	-	-	-	-	-	32	07F	-	2331	10	16	150	1	17	1	29	-	2	0	2	2_0_2	-	-	-	-	-	-	-	-	I	no	no	no	no	no	no	no	-	247.7	36	234134	2001789	92.8	39.69
ERR3530534	ERR3530534	31500179	Sheppard CL, et al. Genes (Basel). 2019.	the United Kingdom	2016	-	-	-	-	-	32	09N	-	405	10	20	2	1	6	1	29	Triple	23	0	0	23_0_0	-	-	-	-	-	-	-	-	I	no	no	no	no	no	no	no	-	187.6	79	229232	2054095	95.2	39.67
ERR3530626	ERR3530626	31500179	Sheppard CL, et al. Genes (Basel). 2019.	the United Kingdom	2009	-	-	-	-	-	32	09N	-	405	10	20	2	1	6	1	29	Triple	23	0	0	23_0_0	-	-	-	-	-	-	-	-	I	no	no	no	no	no	no	no	-	360.3	63	211343	2033919	94.3	39.65
ERR3530817	ERR3530817	31500179	Sheppard CL, et al. Genes (Basel). 2019.	the United Kingdom	2002	-	-	-	-	-	32	09N	-	405	10	20	2	1	6	1	29	Triple	23	0	0	23_0_0	-	-	-	-	-	-	-	-	I	no	no	no	no	no	no	no	-	351.7	63	245898	2062043	95.6	39.67
ERR3530827	ERR3530827	31500179	Sheppard CL, et al. Genes (Basel). 2019.	the United Kingdom	2016	-	-	-	-	-	32	09N	-	405	10	20	2	1	6	1	29	Triple	23	0	0	23_0_0	-	-	-	-	-	-	-	-	I	no	no	no	no	no	no	no	-	186.9	81	136538	2053106	95.2	39.67
ERR3531126	ERR3531126	31500179	Sheppard CL, et al. Genes (Basel). 2019.	the United Kingdom	2016	-	-	-	-	-	32	09N	-	405	10	20	2	1	6	1	29	Triple	23	0	0	23_0_0	-	-	-	-	-	-	-	-	I	no	no	no	no	no	no	no	-	165	73	312798	2052807	95.2	39.7
ERR3655229	ERR3655229	-	Monocle Data Viewer (https://data-viewer.monocle.sanger.ac.uk/project/gps)	Russia	2017	-	-	-	-	-	32	07F	-	3544	10	20	8	1	6	1	29	Triple	2	0	2	2_0_2	-	-	-	-	-	-	-	-	I	no	no	yes	no	no	no	no	-	205.7	32	270180	1979600	91.8	39.71
ERR3769857	ERR3769857	-	PubMLST (https://pubmlst.org/bigsdb?db=pubmlst_spneumoniae_isolates)	Kenya	2007	-	-	-	-	-	233	35B	-	1146	10	16	54	1	32	1	118	Triple	0	0	2	0_0_2	-	-	-	-	-	-	-	-	L	yes	no	no	no	no	yes	no	Tn916	177.5	19	567729	2099748	97.4	39.36
ERR3769877	ERR3769877	-	PubMLST (https://pubmlst.org/bigsdb?db=pubmlst_spneumoniae_isolates)	Kenya	2004	-	-	-	-	-	233	35B	-	1146	10	16	54	1	32	1	118	Triple	0	0	2	0_0_2	-	-	-	-	-	-	-	-	L	yes	no	no	no	no	yes	no	Tn916	166.2	17	481284	2166026	100.4	39.38
ERR3769923	ERR3769923	-	PubMLST (https://pubmlst.org/bigsdb?db=pubmlst_spneumoniae_isolates)	Kenya	2006	-	-	-	-	-	233	35B	-	1146	10	16	54	1	32	1	118	Triple	0	0	2	0_0_2	-	-	-	-	-	-	-	-	L	yes	no	no	no	no	yes	no	Tn916	165.4	18	703216	2134987	99	39.35
ERR3769939	ERR3769939	-	PubMLST (https://pubmlst.org/bigsdb?db=pubmlst_spneumoniae_isolates)	Kenya	2007	-	-	-	-	-	233	35B	-	1146	10	16	54	1	32	1	118	Triple	0	0	2	0_0_2	-	-	-	-	-	-	-	-	L	yes	no	no	no	no	yes	no	Tn916	162.9	23	434807	2133164	98.9	39.35
ERR3769960	ERR3769960	-	PubMLST (https://pubmlst.org/bigsdb?db=pubmlst_spneumoniae_isolates)	Kenya	2006	-	-	-	-	-	233	35B	-	1146	10	16	54	1	32	1	118	Triple	0	0	2	0_0_2	-	-	-	-	-	-	-	-	L	yes	no	no	no	no	yes	no	Tn916	176.6	17	976747	2097813	97.3	39.37
ERR3770017	ERR3770017	-	PubMLST (https://pubmlst.org/bigsdb?db=pubmlst_spneumoniae_isolates)	Kenya	2007	-	-	-	-	-	233	35B	-	1146	10	16	54	1	32	1	118	Triple	0	0	2	0_0_2	-	-	-	-	-	-	-	-	L	yes	no	no	no	no	yes	no	Tn916	183.9	14	1286490	2093101	97.1	39.37
ERR3770051	ERR3770051	-	PubMLST (https://pubmlst.org/bigsdb?db=pubmlst_spneumoniae_isolates)	Kenya	2013	-	-	-	-	-	233	35B	-	1146	10	16	54	1	32	1	118	Triple	0	0	2	0_0_2	-	-	-	-	-	-	-	-	L	yes	no	no	no	no	yes	no	Tn916	176.4	21	481238	2133890	98.9	39.35
ERR3770059	ERR3770059	-	PubMLST (https://pubmlst.org/bigsdb?db=pubmlst_spneumoniae_isolates)	Kenya	2006	-	-	-	-	-	233	35B	-	1146	10	16	54	1	32	1	118	Triple	0	0	2	0_0_2	-	-	-	-	-	-	-	-	L	yes	no	no	no	no	yes	no	Tn916	172.1	22	611402	2093592	97.1	39.37
ERR3770082	ERR3770082	-	PubMLST (https://pubmlst.org/bigsdb?db=pubmlst_spneumoniae_isolates)	Kenya	2014	-	-	-	-	-	233	35B	-	1146	10	16	54	1	32	1	118	Triple	0	0	2	0_0_2	-	-	-	-	-	-	-	-	L	yes	no	no	no	no	yes	no	Tn916	186.5	23	434229	2133708	98.9	39.35
ERR3770094	ERR3770094	-	PubMLST (https://pubmlst.org/bigsdb?db=pubmlst_spneumoniae_isolates)	Kenya	2014	-	-	-	-	-	233	35B	-	5952	10	16	54	1	32	1	15	Triple	150	151	245	150_151_245	-	-	-	-	-	-	-	-	L	yes	no	no	no	no	yes	no	Tn916	159.3	16	1167155	2088097	96.8	39.42
ERR3770097	ERR3770097	-	PubMLST (https://pubmlst.org/bigsdb?db=pubmlst_spneumoniae_isolates)	Kenya	2014	-	-	-	-	-	233	35B	-	1146	10	16	54	1	32	1	118	Triple	0	0	2	0_0_2	-	-	-	-	-	-	-	-	L	yes	no	no	no	no	yes	no	Tn916	194.3	23	454314	2129152	98.7	39.39
ERR3770133	ERR3770133	-	PubMLST (https://pubmlst.org/bigsdb?db=pubmlst_spneumoniae_isolates)	Kenya	2017	-	-	-	-	-	233	35B	-	1146	10	16	54	1	32	1	118	Triple	0	0	2	0_0_2	-	-	-	-	-	-	-	-	L	yes	no	no	no	no	yes	no	Tn916	160.2	21	454100	2131299	98.8	39.35
ERR3770167	ERR3770167	-	PubMLST (https://pubmlst.org/bigsdb?db=pubmlst_spneumoniae_isolates)	Kenya	2014	-	-	-	-	-	233	35B	-	5952	10	16	54	1	32	1	15	Triple	150	151	245	150_151_245	-	-	-	-	-	-	-	-	L	yes	no	no	no	no	yes	no	Tn916	166.2	23	549609	2087292	96.8	39.41
ERR3770170	ERR3770170	-	PubMLST (https://pubmlst.org/bigsdb?db=pubmlst_spneumoniae_isolates)	Kenya	2004	-	-	-	-	-	233	35B	-	1146	10	16	54	1	32	1	118	Triple	0	0	2	0_0_2	-	-	-	-	-	-	-	-	L	yes	no	no	no	no	yes	no	Tn916	204.2	14	611411	2093984	97.1	39.37
ERR3770177	ERR3770177	-	PubMLST (https://pubmlst.org/bigsdb?db=pubmlst_spneumoniae_isolates)	Kenya	2008	-	-	-	-	-	233	35B	-	1146	10	16	54	1	32	1	118	Triple	0	0	2	0_0_2	-	-	-	-	-	-	-	-	L	yes	no	no	no	no	yes	no	Tn916	155.7	17	762925	2094926	97.1	39.37
ERR3797184	ERR3797184	-	PubMLST (https://pubmlst.org/bigsdb?db=pubmlst_spneumoniae_isolates)	Kenya	2007	-	-	-	-	-	233	35D	-	1146	10	16	54	1	32	1	118	Triple	0	0	2	0_0_2	-	-	-	-	-	-	-	-	L	yes	no	no	no	no	yes	no	Tn916	169.1	21	454237	2091717	97	39.37
ERR3797249	ERR3797249	-	PubMLST (https://pubmlst.org/bigsdb?db=pubmlst_spneumoniae_isolates)	Kenya	2015	-	-	-	-	-	233	35B	-	5952	10	16	54	1	32	1	15	Triple	150	151	245	150_151_245	-	-	-	-	-	-	-	-	L	yes	no	no	no	no	yes	no	Tn916	159.9	12	1166983	2087607	96.8	39.41
ERR3797319	ERR3797319	-	PubMLST (https://pubmlst.org/bigsdb?db=pubmlst_spneumoniae_isolates)	Kenya	2009	-	-	-	-	-	Not assigned	23A	-	14892	10	16	54	1	6	1	31	Triple	2	4	967	2_4_967	-	-	-	-	-	-	-	-	I	no	no	no	no	no	no	no	-	148.8	22	536580	2059224	95.5	39.76
ERR3797412	ERR3797412	-	PubMLST (https://pubmlst.org/bigsdb?db=pubmlst_spneumoniae_isolates)	Kenya	2010	-	-	-	-	-	233	35B	-	5952	10	16	54	1	32	1	15	Triple	150	151	245	150_151_245	-	-	-	-	-	-	-	-	L	yes	no	no	no	no	yes	no	Tn916	159.4	14	891674	2125889	98.6	39.4
ERR3797423	ERR3797423	-	PubMLST (https://pubmlst.org/bigsdb?db=pubmlst_spneumoniae_isolates)	Kenya	2007	-	-	-	-	-	233	35B	-	1146	10	16	54	1	32	1	118	Triple	0	0	2	0_0_2	-	-	-	-	-	-	-	-	L	yes	no	no	no	no	yes	no	Tn916	150.1	17	768201	2093854	97.1	39.37
ERR3797516	ERR3797516	-	PubMLST (https://pubmlst.org/bigsdb?db=pubmlst_spneumoniae_isolates)	Kenya	2012	-	-	-	-	-	233	35B	-	5952	10	16	54	1	32	1	15	Triple	128	151	245	128_151_245	-	-	-	-	-	-	-	-	L	yes	no	no	no	no	yes	no	Tn916	138.4	31	453089	2110400	97.9	39.35
ERR3797552	ERR3797552	-	PubMLST (https://pubmlst.org/bigsdb?db=pubmlst_spneumoniae_isolates)	Kenya	2013	-	-	-	-	-	233	35B	-	1146	10	16	54	1	32	1	118	Triple	0	0	2	0_0_2	-	-	-	-	-	-	-	-	L	yes	no	no	no	no	yes	no	Tn916	134.4	20	481158	2164394	100.4	39.34
ERR3797580	ERR3797580	-	PubMLST (https://pubmlst.org/bigsdb?db=pubmlst_spneumoniae_isolates)	Kenya	2010	-	-	-	-	-	233	35B	-	5952	10	16	54	1	32	1	15	Triple	150	151	245	150_151_245	-	-	-	-	-	-	-	-	L	yes	no	no	no	no	yes	no	Tn916	146.1	21	454047	2088436	96.8	39.42
ERR3797628	ERR3797628	-	PubMLST (https://pubmlst.org/bigsdb?db=pubmlst_spneumoniae_isolates)	Kenya	2009	-	-	-	-	-	233	34	-	1146	10	16	54	1	32	1	118	Triple	0	0	700	0_0_700	-	-	-	-	-	-	-	-	L	yes	no	no	no	no	yes	no	Tn916	174.4	25	607347	2135653	99	39.36
ERR3797655	ERR3797655	-	PubMLST (https://pubmlst.org/bigsdb?db=pubmlst_spneumoniae_isolates)	Kenya	2010	-	-	-	-	-	233	35B	-	1146	10	16	54	1	32	1	118	Triple	0	0	2	0_0_2	-	-	-	-	-	-	-	-	L	yes	no	no	no	no	yes	no	Tn916	147.5	22	434499	2205622	102.3	39.34
ERR3797683	ERR3797683	-	PubMLST (https://pubmlst.org/bigsdb?db=pubmlst_spneumoniae_isolates)	Kenya	2010	-	-	-	-	-	233	35B	-	1146	10	16	54	1	32	1	118	Triple	0	0	0	0_0_0	-	-	-	-	-	-	-	-	I	yes	no	no	no	no	yes	no	Tn916	147	22	548884	2092991	97.1	39.37
ERR3797694	ERR3797694	-	PubMLST (https://pubmlst.org/bigsdb?db=pubmlst_spneumoniae_isolates)	Kenya	2009	-	-	-	-	-	233	35B	-	14902	10	16	9	1	32	1	118	Triple	0	0	JP90	0_0_JP90	-	-	-	-	-	-	-	-	I	yes	no	no	no	no	no	no	-	156.4	20	798248	2038589	94.5	39.59
ERR3797707	ERR3797707	-	PubMLST (https://pubmlst.org/bigsdb?db=pubmlst_spneumoniae_isolates)	Kenya	2010	-	-	-	-	-	233	35B	-	1146	10	16	54	1	32	1	118	Triple	0	0	2	0_0_2	-	-	-	-	-	-	-	-	L	yes	no	no	no	no	yes	no	Tn916	124.8	17	566160	2098117	97.3	39.36
ERR3797736	ERR3797736	-	PubMLST (https://pubmlst.org/bigsdb?db=pubmlst_spneumoniae_isolates)	Kenya	2012	-	-	-	-	-	233	35B	-	1146	10	16	54	1	32	1	118	Triple	0	0	2	0_0_2	-	-	-	-	-	-	-	-	L	yes	no	no	no	no	yes	no	Tn916	172.7	24	454172	2114474	98	39.39
ERR3797751	ERR3797751	-	PubMLST (https://pubmlst.org/bigsdb?db=pubmlst_spneumoniae_isolates)	Kenya	2009	-	-	-	-	-	233	35B	-	1146	10	16	54	1	32	1	118	Triple	0	0	2	0_0_2	-	-	-	-	-	-	-	-	L	yes	no	no	no	no	yes	no	Tn916	133.5	23	492040	2175105	100.9	39.37
ERR3797755	ERR3797755	-	PubMLST (https://pubmlst.org/bigsdb?db=pubmlst_spneumoniae_isolates)	Kenya	2009	-	-	-	-	-	233	35B	-	1146	10	16	54	1	32	1	118	Triple	0	0	2	0_0_2	-	-	-	-	-	-	-	-	L	yes	no	no	no	no	yes	no	Tn916	174.4	20	606580	2165750	100.4	39.33
ERR3797763	ERR3797763	-	PubMLST (https://pubmlst.org/bigsdb?db=pubmlst_spneumoniae_isolates)	Kenya	2009	-	-	-	-	-	233	35B	-	5952	10	16	54	1	32	1	15	Triple	150	151	245	150_151_245	-	-	-	-	-	-	-	-	L	yes	no	no	no	no	yes	no	Tn916	162.8	14	1089877	2088176	96.8	39.42
ERR3797791	ERR3797791	-	PubMLST (https://pubmlst.org/bigsdb?db=pubmlst_spneumoniae_isolates)	Kenya	2009	-	-	-	-	-	233	35B	-	5952	10	16	54	1	32	1	15	Triple	128	151	245	128_151_245	-	-	-	-	-	-	-	-	L	yes	no	no	no	no	yes	no	Tn916	170.8	38	481120	2186555	101.4	39.36
ERR3797815	ERR3797815	-	PubMLST (https://pubmlst.org/bigsdb?db=pubmlst_spneumoniae_isolates)	Kenya	2009	-	-	-	-	-	Not assigned	23A	-	14892	10	16	54	1	6	1	31	Triple	2	4	967	2_4_967	-	-	-	-	-	-	-	-	I	no	no	no	no	no	no	no	-	164.4	21	724194	2056017	95.3	39.76
ERR3797849	ERR3797849	-	PubMLST (https://pubmlst.org/bigsdb?db=pubmlst_spneumoniae_isolates)	Kenya	2015	-	-	-	-	-	233	35B	-	1146	10	16	54	1	32	1	118	Triple	0	0	2	0_0_2	-	-	-	-	-	-	-	-	L	yes	no	no	no	no	yes	no	Tn916	168.4	29	487508	2135651	99	39.35
ERR3798003	ERR3798003	-	PubMLST (https://pubmlst.org/bigsdb?db=pubmlst_spneumoniae_isolates)	Kenya	2015	-	-	-	-	-	233	35B	-	1146	10	16	54	1	32	1	118	Triple	0	0	2	0_0_2	-	-	-	-	-	-	-	-	L	yes	no	no	no	no	yes	no	Tn916	131.2	18	454216	2100100	97.4	39.36
ERR3798039	ERR3798039	-	PubMLST (https://pubmlst.org/bigsdb?db=pubmlst_spneumoniae_isolates)	Kenya	2015	-	-	-	-	-	233	35B	-	5952	10	16	54	1	32	1	15	Triple	150	151	245	150_151_245	-	-	-	-	-	-	-	-	L	yes	no	no	no	no	yes	no	Tn916	143.9	16	1053654	2087773	96.8	39.42
ERR3798061	ERR3798061	-	PubMLST (https://pubmlst.org/bigsdb?db=pubmlst_spneumoniae_isolates)	Kenya	2013	-	-	-	-	-	Not assigned	23A	-	14892	10	16	54	1	6	1	31	Triple	2	4	967	2_4_967	-	-	-	-	-	-	-	-	I	no	no	no	no	no	no	no	-	109.6	37	601939	2083555	96.6	39.78
ERR3798082	ERR3798082	-	PubMLST (https://pubmlst.org/bigsdb?db=pubmlst_spneumoniae_isolates)	Kenya	2015	-	-	-	-	-	233	35B	-	1146	10	16	54	1	32	1	118	Triple	0	0	2	0_0_2	-	-	-	-	-	-	-	-	L	yes	no	no	no	no	yes	no	Tn916	128.6	25	935756	2138504	99.2	39.35
ERR3798106	ERR3798106	-	PubMLST (https://pubmlst.org/bigsdb?db=pubmlst_spneumoniae_isolates)	Kenya	2013	-	-	-	-	-	233	35B	-	1146	10	16	54	1	32	1	118	Triple	0	0	2	0_0_2	-	-	-	-	-	-	-	-	L	yes	no	no	no	no	yes	no	Tn916	142.2	25	372506	2133886	98.9	39.35
ERR3798131	ERR3798131	-	PubMLST (https://pubmlst.org/bigsdb?db=pubmlst_spneumoniae_isolates)	Kenya	2015	-	-	-	-	-	233	35B	-	1146	10	16	54	1	32	1	118	Triple	0	0	2	0_0_2	-	-	-	-	-	-	-	-	L	yes	no	no	no	no	yes	no	Tn916	120.1	26	762409	2094647	97.1	39.37
ERR3798150	ERR3798150	-	PubMLST (https://pubmlst.org/bigsdb?db=pubmlst_spneumoniae_isolates)	Kenya	2013	-	-	-	-	-	233	35B	-	5952	10	16	54	1	32	1	15	Triple	150	151	245	150_151_245	-	-	-	-	-	-	-	-	L	yes	no	no	no	no	yes	no	Tn916	132.2	18	1037242	2087271	96.8	39.42
ERR3798160	ERR3798160	-	PubMLST (https://pubmlst.org/bigsdb?db=pubmlst_spneumoniae_isolates)	Kenya	2015	-	-	-	-	-	233	35B	-	5952	10	16	54	1	32	1	15	Triple	150	151	245	150_151_245	-	-	-	-	-	-	-	-	L	yes	no	no	no	no	yes	no	Tn916	123.2	26	481079	2163107	100.3	39.41
ERR3798163	ERR3798163	-	PubMLST (https://pubmlst.org/bigsdb?db=pubmlst_spneumoniae_isolates)	Kenya	2015	-	-	-	-	-	233	35B	-	1146	10	16	54	1	32	1	118	Triple	0	0	2	0_0_2	-	-	-	-	-	-	-	-	L	yes	no	no	no	no	yes	no	Tn916	137.8	16	1104216	2170716	100.7	39.38
ERR3798166	ERR3798166	-	PubMLST (https://pubmlst.org/bigsdb?db=pubmlst_spneumoniae_isolates)	Kenya	2013	-	-	-	-	-	233	35B	-	5952	10	16	54	1	32	1	15	Triple	150	151	245	150_151_245	-	-	-	-	-	-	-	-	L	yes	no	no	no	no	yes	no	Tn916	148.7	16	1053811	2087885	96.8	39.42
ERR3798190	ERR3798190	-	PubMLST (https://pubmlst.org/bigsdb?db=pubmlst_spneumoniae_isolates)	Kenya	2016	-	-	-	-	-	233	35B	-	5952	10	16	54	1	32	1	15	Triple	150	151	245	150_151_245	-	-	-	-	-	-	-	-	L	yes	no	no	no	no	yes	no	Tn916	179.7	20	612414	2100483	97.4	39.4
ERR3798206	ERR3798206	-	PubMLST (https://pubmlst.org/bigsdb?db=pubmlst_spneumoniae_isolates)	Kenya	2012	-	-	-	-	-	233	35B	-	5952	10	16	54	1	32	1	15	Triple	150	151	245	150_151_245	-	-	-	-	-	-	-	-	L	yes	no	no	no	no	yes	no	Tn916	169.5	22	827837	2125303	98.5	39.43
ERR3798259	ERR3798259	-	PubMLST (https://pubmlst.org/bigsdb?db=pubmlst_spneumoniae_isolates)	Kenya	2012	-	-	-	-	-	233	35B	-	1146	10	16	54	1	32	1	118	Triple	0	0	2	0_0_2	-	-	-	-	-	-	-	-	L	yes	no	no	no	no	yes	no	Tn916	180.3	27	434231	2135295	99	39.36
ERR3798271	ERR3798271	-	PubMLST (https://pubmlst.org/bigsdb?db=pubmlst_spneumoniae_isolates)	Kenya	2012	-	-	-	-	-	233	35B	-	1146	10	16	54	1	32	1	118	Triple	0	0	2	0_0_2	-	-	-	-	-	-	-	-	L	yes	no	no	no	no	yes	no	Tn916	158.3	18	703340	2169560	100.6	39.38
ERR3798284	ERR3798284	-	PubMLST (https://pubmlst.org/bigsdb?db=pubmlst_spneumoniae_isolates)	Kenya	2014	-	-	-	-	-	233	35B	-	1146	10	16	54	1	32	1	118	Triple	0	0	2	0_0_2	-	-	-	-	-	-	-	-	L	yes	no	no	no	no	yes	no	Tn916	127.6	20	518559	2094101	97.1	39.37
ERR3798290	ERR3798290	-	PubMLST (https://pubmlst.org/bigsdb?db=pubmlst_spneumoniae_isolates)	Kenya	2016	-	-	-	-	-	233	35B	-	5952	10	16	54	1	32	1	15	Triple	150	151	245	150_151_245	-	-	-	-	-	-	-	-	L	yes	no	no	no	no	yes	no	Tn916	130.7	19	1099670	2087676	96.8	39.41
ERR3798320	ERR3798320	-	PubMLST (https://pubmlst.org/bigsdb?db=pubmlst_spneumoniae_isolates)	Kenya	2012	-	-	-	-	-	233	35B	-	1146	10	16	54	1	32	1	118	Triple	0	0	2	0_0_2	-	-	-	-	-	-	-	-	L	yes	no	no	no	no	yes	no	Tn916	160.4	23	530460	2168807	100.6	39.36
ERR3811681	ERR3811681	-	PubMLST (https://pubmlst.org/bigsdb?db=pubmlst_spneumoniae_isolates)	Kenya	2010	-	-	-	-	-	233	35B	-	1146	10	16	54	1	32	1	118	Triple	0	0	2	0_0_2	-	-	-	-	-	-	-	-	L	yes	no	no	no	no	yes	no	Tn916	132.4	27	831789	2104041	97.6	39.36
ERR3811717	ERR3811717	-	PubMLST (https://pubmlst.org/bigsdb?db=pubmlst_spneumoniae_isolates)	Kenya	2014	-	-	-	-	-	233	35B	-	5952	10	16	54	1	32	1	15	Triple	150	151	245	150_151_245	-	-	-	-	-	-	-	-	L	yes	no	no	no	no	yes	no	Tn916	150.8	48	292007	2134120	99	39.42
ERR3811752	ERR3811752	-	PubMLST (https://pubmlst.org/bigsdb?db=pubmlst_spneumoniae_isolates)	Kenya	2009	-	-	-	-	-	233	35B	-	1146	10	16	54	1	32	1	118	Triple	0	0	2	0_0_2	-	-	-	-	-	-	-	-	L	yes	no	no	no	no	yes	no	Tn916	174.7	15	1066065	2094278	97.1	39.37
ERR3811821	ERR3811821	-	PubMLST (https://pubmlst.org/bigsdb?db=pubmlst_spneumoniae_isolates)	Kenya	2008	-	-	-	-	-	233	35B	-	1146	10	16	54	1	32	1	118	Triple	0	0	2	0_0_2	-	-	-	-	-	-	-	-	L	yes	no	no	no	no	yes	no	Tn916	180.3	15	1180127	2096996	97.2	39.37
ERR3811830	ERR3811830	-	PubMLST (https://pubmlst.org/bigsdb?db=pubmlst_spneumoniae_isolates)	Kenya	2013	-	-	-	-	-	233	35B	-	5952	10	16	54	1	32	1	15	Triple	150	151	245	150_151_245	-	-	-	-	-	-	-	-	L	yes	no	no	no	no	yes	no	Tn916	169.9	20	599408	2127176	98.6	39.4
ERR3811842	ERR3811842	-	PubMLST (https://pubmlst.org/bigsdb?db=pubmlst_spneumoniae_isolates)	Kenya	2013	-	-	-	-	-	233	35B	-	5952	10	16	54	1	32	1	15	Triple	150	151	245	150_151_245	-	-	-	-	-	-	-	-	L	yes	no	no	no	no	yes	no	Tn916	186.6	13	1053721	2088245	96.8	39.42
ERR3811868	ERR3811868	-	PubMLST (https://pubmlst.org/bigsdb?db=pubmlst_spneumoniae_isolates)	Kenya	2015	-	-	-	-	-	233	35B	-	5952	10	16	54	1	32	1	15	Triple	150	151	245	150_151_245	-	-	-	-	-	-	-	-	L	yes	no	no	no	no	yes	no	Tn916	149.6	19	828545	2087084	96.8	39.41
ERR3811885	ERR3811885	-	PubMLST (https://pubmlst.org/bigsdb?db=pubmlst_spneumoniae_isolates)	Kenya	2009	-	-	-	-	-	233	35B	-	1146	10	16	54	1	32	1	118	Triple	0	0	2	0_0_2	-	-	-	-	-	-	-	-	L	yes	no	no	no	no	yes	no	Tn916	171.7	20	568482	2100377	97.4	39.36
ERR3811891	ERR3811891	-	PubMLST (https://pubmlst.org/bigsdb?db=pubmlst_spneumoniae_isolates)	Kenya	2007	-	-	-	-	-	233	35B	-	1146	10	16	54	1	32	1	118	Triple	0	0	2	0_0_2	-	-	-	-	-	-	-	-	L	yes	no	no	no	no	yes	no	Tn916	154.2	22	479855	2130060	98.8	39.38
ERR3811894	ERR3811894	-	PubMLST (https://pubmlst.org/bigsdb?db=pubmlst_spneumoniae_isolates)	Kenya	2013	-	-	-	-	-	233	35B	-	5952	10	16	54	1	32	1	15	Triple	150	151	245	150_151_245	-	-	-	-	-	-	-	-	L	yes	no	no	no	no	yes	no	Tn916	161.1	21	481133	2127341	98.6	39.4
ERR3811898	ERR3811898	-	PubMLST (https://pubmlst.org/bigsdb?db=pubmlst_spneumoniae_isolates)	Kenya	2013	-	-	-	-	-	233	35B	-	1146	10	16	54	1	32	1	118	Triple	0	0	2	0_0_2	-	-	-	-	-	-	-	-	L	yes	no	no	no	no	yes	no	Tn916	161.8	27	864772	2089665	96.9	39.37
ERR3811934	ERR3811934	-	PubMLST (https://pubmlst.org/bigsdb?db=pubmlst_spneumoniae_isolates)	Kenya	2009	-	-	-	-	-	233	35B	-	14889	10	16	54	1	32	1	971	Triple	0	0	2	0_0_2	-	-	-	-	-	-	-	-	L	yes	no	no	no	no	yes	no	Tn916	179.6	15	681402	2130648	98.8	39.35
ERR3811938	ERR3811938	-	PubMLST (https://pubmlst.org/bigsdb?db=pubmlst_spneumoniae_isolates)	Kenya	2009	-	-	-	-	-	233	35B	-	1146	10	16	54	1	32	1	118	Triple	0	0	2	0_0_2	-	-	-	-	-	-	-	-	L	yes	no	no	no	no	yes	no	Tn916	181.9	23	634419	2199359	102	39.36
ERR3811967	ERR3811967	-	PubMLST (https://pubmlst.org/bigsdb?db=pubmlst_spneumoniae_isolates)	Kenya	2014	-	-	-	-	-	233	35B	-	5952	10	16	54	1	32	1	15	Triple	150	151	245	150_151_245	-	-	-	-	-	-	-	-	L	yes	no	no	no	no	yes	no	Tn916	170.5	18	599396	2088320	96.8	39.41
ERR3811979	ERR3811979	-	PubMLST (https://pubmlst.org/bigsdb?db=pubmlst_spneumoniae_isolates)	Kenya	2014	-	-	-	-	-	233	35B	-	5952	10	16	54	1	32	1	15	Triple	128	151	245	128_151_245	-	-	-	-	-	-	-	-	L	yes	no	no	no	no	yes	no	Tn916	186.5	24	861773	2127116	98.6	39.34
ERR3812011	ERR3812011	-	PubMLST (https://pubmlst.org/bigsdb?db=pubmlst_spneumoniae_isolates)	Kenya	2009	-	-	-	-	-	233	35B	-	1146	10	16	54	1	32	1	118	Triple	0	0	2	0_0_2	-	-	-	-	-	-	-	-	L	yes	no	no	no	no	yes	no	Tn916	188.9	19	702745	2134369	99	39.35
ERR3812015	ERR3812015	-	PubMLST (https://pubmlst.org/bigsdb?db=pubmlst_spneumoniae_isolates)	Kenya	2009	-	-	-	-	-	233	35B	-	1146	10	16	54	1	32	1	118	Triple	0	0	2	0_0_2	-	-	-	-	-	-	-	-	L	yes	no	no	no	no	yes	no	Tn916	158.4	27	371490	2135695	99	39.35
ERR3812027	ERR3812027	-	PubMLST (https://pubmlst.org/bigsdb?db=pubmlst_spneumoniae_isolates)	Kenya	2009	-	-	-	-	-	Not assigned	23A	-	14892	10	16	54	1	6	1	31	Triple	2	4	967	2_4_967	-	-	-	-	-	-	-	-	I	no	no	no	no	no	no	no	-	177.4	17	867128	2059838	95.5	39.76
ERR3812031	ERR3812031	-	PubMLST (https://pubmlst.org/bigsdb?db=pubmlst_spneumoniae_isolates)	Kenya	2009	-	-	-	-	-	Not assigned	23A	-	14892	10	16	54	1	6	1	31	Triple	2	4	967	2_4_967	-	-	-	-	-	-	-	-	I	no	no	no	no	no	no	no	-	159.4	16	821793	2059481	95.5	39.76
ERR3812079	ERR3812079	-	PubMLST (https://pubmlst.org/bigsdb?db=pubmlst_spneumoniae_isolates)	Kenya	2016	-	-	-	-	-	233	35B	-	1146	10	16	54	1	32	1	118	Triple	0	0	2	0_0_2	-	-	-	-	-	-	-	-	L	yes	no	no	no	no	yes	no	Tn916	127.7	20	568456	2168421	100.5	39.36
ERR3812080	ERR3812080	-	PubMLST (https://pubmlst.org/bigsdb?db=pubmlst_spneumoniae_isolates)	Kenya	2016	-	-	-	-	-	233	35B	-	1146	10	16	54	1	32	1	118	Triple	0	0	2	0_0_2	-	-	-	-	-	-	-	-	L	yes	no	no	no	no	yes	no	Tn916	123.9	24	410663	2169404	100.6	39.37
ERR3812144	ERR3812144	-	PubMLST (https://pubmlst.org/bigsdb?db=pubmlst_spneumoniae_isolates)	Kenya	2017	-	-	-	-	-	233	35B	-	1146	10	16	54	1	32	1	118	Triple	0	0	2	0_0_2	-	-	-	-	-	-	-	-	L	yes	no	no	no	no	yes	no	Tn916	111.8	15	1088282	2167321	100.5	39.38
ERR3812149	ERR3812149	-	PubMLST (https://pubmlst.org/bigsdb?db=pubmlst_spneumoniae_isolates)	Kenya	2017	-	-	-	-	-	233	35B	-	1146	10	16	54	1	32	1	118	Triple	0	0	2	0_0_2	-	-	-	-	-	-	-	-	L	yes	no	no	no	no	yes	no	Tn916	121	23	762260	2168064	100.5	39.37
ERR3812201	ERR3812201	-	PubMLST (https://pubmlst.org/bigsdb?db=pubmlst_spneumoniae_isolates)	Kenya	2017	-	-	-	-	-	233	35B	-	5952	10	16	54	1	32	1	15	Triple	150	151	245	150_151_245	-	-	-	-	-	-	-	-	L	yes	no	no	no	no	yes	no	Tn916	141.4	16	599343	2087854	96.8	39.42
ERR3812247	ERR3812247	-	PubMLST (https://pubmlst.org/bigsdb?db=pubmlst_spneumoniae_isolates)	Kenya	2007	-	-	-	-	-	233	35B	-	1146	10	16	54	1	32	1	118	Triple	0	0	2	0_0_2	-	-	-	-	-	-	-	-	L	yes	no	no	no	no	yes	no	Tn916	186.4	17	976407	2107307	97.7	39.36
ERR3812263	ERR3812263	-	PubMLST (https://pubmlst.org/bigsdb?db=pubmlst_spneumoniae_isolates)	Kenya	2007	-	-	-	-	-	233	35B	-	1146	10	16	54	1	32	1	118	Triple	0	0	2	0_0_2	-	-	-	-	-	-	-	-	L	yes	no	no	no	no	yes	no	Tn916	162.7	23	703205	2132934	98.9	39.35
ERR3812270	ERR3812270	-	PubMLST (https://pubmlst.org/bigsdb?db=pubmlst_spneumoniae_isolates)	Kenya	2017	-	-	-	-	-	233	35B	-	5952	10	16	54	1	32	1	15	Triple	150	151	245	150_151_245	-	-	-	-	-	-	-	-	L	yes	no	no	no	no	yes	no	Tn916	125	18	567672	2088859	96.9	39.41
ERR3812333	ERR3812333	-	PubMLST (https://pubmlst.org/bigsdb?db=pubmlst_spneumoniae_isolates)	Kenya	2017	-	-	-	-	-	233	35B	-	5952	10	16	54	1	32	1	15	Triple	150	151	245	150_151_245	-	-	-	-	-	-	-	-	L	yes	no	no	no	no	yes	no	Tn916	129.2	13	1488187	2089417	96.9	39.42
ERR3812380	ERR3812380	-	PubMLST (https://pubmlst.org/bigsdb?db=pubmlst_spneumoniae_isolates)	Kenya	2016	-	-	-	-	-	Not assigned	23A	-	14892	10	16	54	1	6	1	31	Triple	2	4	967	2_4_967	-	-	-	-	-	-	-	-	I	no	no	no	no	no	no	no	-	81.9	42	678821	2115625	98.1	39.76
ERR3812385	ERR3812385	-	PubMLST (https://pubmlst.org/bigsdb?db=pubmlst_spneumoniae_isolates)	Kenya	2017	-	-	-	-	-	233	35B	-	1146	10	16	54	1	32	1	118	Triple	0	0	2	0_0_2	-	-	-	-	-	-	-	-	L	yes	no	no	no	no	yes	no	Tn916	134.1	17	600262	2132366	98.9	39.35
ERR3812396	ERR3812396	-	PubMLST (https://pubmlst.org/bigsdb?db=pubmlst_spneumoniae_isolates)	Kenya	2016	-	-	-	-	-	233	35B	-	5952	10	16	54	1	32	1	15	Triple	150	151	36	150_151_36	-	-	-	-	-	-	-	-	L	yes	no	no	no	no	yes	no	Tn916	110.8	19	706437	2126532	98.6	39.44
ERR3812417	ERR3812417	-	PubMLST (https://pubmlst.org/bigsdb?db=pubmlst_spneumoniae_isolates)	Kenya	2016	-	-	-	-	-	233	35B	-	1146	10	16	54	1	32	1	118	Triple	0	0	2	0_0_2	-	-	-	-	-	-	-	-	L	yes	no	no	no	no	yes	no	Tn916	127.6	21	600877	2133629	98.9	39.35
ERR3812477	ERR3812477	-	PubMLST (https://pubmlst.org/bigsdb?db=pubmlst_spneumoniae_isolates)	Kenya	2008	-	-	-	-	-	233	35B	-	1146	10	16	54	1	32	1	118	Triple	0	0	2	0_0_2	-	-	-	-	-	-	-	-	L	yes	no	no	no	no	yes	no	Tn916	113.4	18	865164	2100713	97.4	39.36
ERR3812548	ERR3812548	-	PubMLST (https://pubmlst.org/bigsdb?db=pubmlst_spneumoniae_isolates)	Kenya	2012	-	-	-	-	-	233	35B	-	14941	10	16	54	1	640	1	118	Triple	0	0	2	0_0_2	-	-	-	-	-	-	-	-	L	yes	no	no	no	no	yes	no	Tn916	130.8	19	777771	2169589	100.6	39.37
ERR3812560	ERR3812560	-	PubMLST (https://pubmlst.org/bigsdb?db=pubmlst_spneumoniae_isolates)	Kenya	2012	-	-	-	-	-	233	35B	-	1146	10	16	54	1	32	1	118	Triple	0	0	2	0_0_2	-	-	-	-	-	-	-	-	L	yes	no	no	no	no	yes	no	Tn916	124.4	19	979415	2169000	100.6	39.37
ERR3812588	ERR3812588	-	PubMLST (https://pubmlst.org/bigsdb?db=pubmlst_spneumoniae_isolates)	Kenya	2009	-	-	-	-	-	Not assigned	23A	-	14892	10	16	54	1	6	1	31	Triple	2	4	967	2_4_967	-	-	-	-	-	-	-	-	I	no	no	no	no	no	no	no	-	144.4	21	623858	2056040	95.3	39.77
ERR3812610	ERR3812610	-	PubMLST (https://pubmlst.org/bigsdb?db=pubmlst_spneumoniae_isolates)	Kenya	2012	-	-	-	-	-	233	35B	-	1146	10	16	54	1	32	1	118	Triple	0	0	2	0_0_2	-	-	-	-	-	-	-	-	L	yes	no	no	no	no	yes	no	Tn916	151.7	22	702745	2134838	99	39.35
ERR3812613	ERR3812613	-	PubMLST (https://pubmlst.org/bigsdb?db=pubmlst_spneumoniae_isolates)	Kenya	2010	-	-	-	-	-	233	35B	-	1146	10	16	54	1	32	1	118	Triple	0	0	2	0_0_2	-	-	-	-	-	-	-	-	L	yes	no	no	no	no	yes	no	Tn916	154.8	21	702822	2170922	100.7	39.37
ERR3812614	ERR3812614	-	PubMLST (https://pubmlst.org/bigsdb?db=pubmlst_spneumoniae_isolates)	Kenya	2012	-	-	-	-	-	233	35B	-	5952	10	16	54	1	32	1	15	Triple	150	151	245	150_151_245	-	-	-	-	-	-	-	-	L	yes	no	no	no	no	yes	no	Tn916	147.4	16	936014	2088059	96.8	39.42
ERR3812627	ERR3812627	-	PubMLST (https://pubmlst.org/bigsdb?db=pubmlst_spneumoniae_isolates)	Kenya	2007	-	-	-	-	-	233	35B	-	1146	10	16	54	1	32	1	118	Triple	0	0	2	0_0_2	-	-	-	-	-	-	-	-	L	yes	no	no	no	no	yes	no	Tn916	137.7	25	763132	2100330	97.4	39.36
ERR3812639	ERR3812639	-	PubMLST (https://pubmlst.org/bigsdb?db=pubmlst_spneumoniae_isolates)	Kenya	2008	-	-	-	-	-	233	35B	-	1146	10	16	54	1	32	1	118	Triple	0	0	2	0_0_2	-	-	-	-	-	-	-	-	L	yes	no	no	no	no	yes	no	Tn916	132.9	27	973168	2094159	97.1	39.37
ERR3812671	ERR3812671	-	PubMLST (https://pubmlst.org/bigsdb?db=pubmlst_spneumoniae_isolates)	Kenya	2008	-	-	-	-	-	233	35B	-	1146	10	16	54	1	32	1	118	Triple	0	0	2	0_0_2	-	-	-	-	-	-	-	-	L	yes	no	no	no	no	yes	no	Tn916	139.3	24	605238	2137804	99.1	39.34
ERR3812718	ERR3812718	-	PubMLST (https://pubmlst.org/bigsdb?db=pubmlst_spneumoniae_isolates)	Kenya	2012	-	-	-	-	-	233	35B	-	1146	10	16	54	1	32	1	118	Triple	0	0	2	0_0_2	-	-	-	-	-	-	-	-	L	yes	no	no	no	no	yes	no	Tn916	127.7	17	721772	2130982	98.8	39.34
ERR3812734	ERR3812734	-	PubMLST (https://pubmlst.org/bigsdb?db=pubmlst_spneumoniae_isolates)	Kenya	2012	-	-	-	-	-	233	35B	-	5952	10	16	54	1	32	1	15	Triple	150	151	245	150_151_245	-	-	-	-	-	-	-	-	L	yes	no	no	no	no	yes	no	Tn916	119.4	20	1053712	2124173	98.5	39.43
ERR3812758	ERR3812758	-	PubMLST (https://pubmlst.org/bigsdb?db=pubmlst_spneumoniae_isolates)	Kenya	2012	-	-	-	-	-	233	35B	-	1146	10	16	54	1	32	1	118	Triple	0	0	2	0_0_2	-	-	-	-	-	-	-	-	L	yes	no	no	no	no	yes	no	Tn916	136.1	19	865178	2132142	98.9	39.35
ERR3812764	ERR3812764	-	PubMLST (https://pubmlst.org/bigsdb?db=pubmlst_spneumoniae_isolates)	Kenya	2008	-	-	-	-	-	233	35B	-	1146	10	16	54	1	32	1	118	Triple	0	0	2	0_0_2	-	-	-	-	-	-	-	-	L	yes	no	no	no	no	yes	no	Tn916	89.4	18	905753	2130344	98.8	39.4
ERR3812779	ERR3812779	-	PubMLST (https://pubmlst.org/bigsdb?db=pubmlst_spneumoniae_isolates)	Kenya	2013	-	-	-	-	-	233	35B	-	5952	10	16	54	1	32	1	15	Triple	150	151	245	150_151_245	-	-	-	-	-	-	-	-	L	yes	no	no	no	no	yes	no	Tn916	125.6	18	1053602	2124556	98.5	39.43
ERR3812783	ERR3812783	-	PubMLST (https://pubmlst.org/bigsdb?db=pubmlst_spneumoniae_isolates)	Kenya	2013	-	-	-	-	-	233	35B	-	1146	10	16	54	1	32	1	118	Triple	0	0	2	0_0_2	-	-	-	-	-	-	-	-	L	yes	no	no	no	no	yes	no	Tn916	133.6	17	1085526	2133243	98.9	39.35
ERR3812812	ERR3812812	-	PubMLST (https://pubmlst.org/bigsdb?db=pubmlst_spneumoniae_isolates)	Kenya	2013	-	-	-	-	-	233	35B	-	1146	10	16	54	1	32	1	118	Triple	0	0	2	0_0_2	-	-	-	-	-	-	-	-	L	yes	no	no	no	no	yes	no	Tn916	154.6	16	978920	2093886	97.1	39.37
ERR3812815	ERR3812815	-	PubMLST (https://pubmlst.org/bigsdb?db=pubmlst_spneumoniae_isolates)	Kenya	2017	-	-	-	-	-	233	35B	-	5952	10	16	54	1	32	1	15	Triple	150	151	245	150_151_245	-	-	-	-	-	-	-	-	L	yes	no	no	no	no	yes	no	Tn916	144.2	23	470836	2087197	96.8	39.42
ERR3812865	ERR3812865	-	PubMLST (https://pubmlst.org/bigsdb?db=pubmlst_spneumoniae_isolates)	Kenya	2013	-	-	-	-	-	233	35B	-	5952	10	16	54	1	32	1	15	Triple	150	151	245	150_151_245	-	-	-	-	-	-	-	-	L	yes	no	no	no	no	yes	no	Tn916	158.6	23	454025	2088524	96.8	39.42
ERR3812882	ERR3812882	-	PubMLST (https://pubmlst.org/bigsdb?db=pubmlst_spneumoniae_isolates)	Kenya	2015	-	-	-	-	-	233	35B	-	1146	10	16	54	1	32	1	118	Triple	0	0	2	0_0_2	-	-	-	-	-	-	-	-	L	yes	no	no	no	no	yes	no	Tn916	153.8	30	514678	2095368	97.2	39.37
ERR3812952	ERR3812952	-	PubMLST (https://pubmlst.org/bigsdb?db=pubmlst_spneumoniae_isolates)	Kenya	2017	-	-	-	-	-	233	35B	-	1146	10	16	54	1	32	1	118	Triple	0	0	2	0_0_2	-	-	-	-	-	-	-	-	L	yes	no	no	no	no	yes	no	Tn916	129.4	24	454081	2164728	100.4	39.38
ERR3812955	ERR3812955	-	PubMLST (https://pubmlst.org/bigsdb?db=pubmlst_spneumoniae_isolates)	Kenya	2015	-	-	-	-	-	233	35B	-	5952	10	16	54	1	32	1	15	Triple	150	151	245	150_151_245	-	-	-	-	-	-	-	-	L	yes	no	no	no	no	yes	no	Tn916	147.2	22	474650	2087262	96.8	39.41
ERR3812986	ERR3812986	-	PubMLST (https://pubmlst.org/bigsdb?db=pubmlst_spneumoniae_isolates)	Kenya	2017	-	-	-	-	-	233	35B	-	5952	10	16	54	1	32	1	15	Triple	150	151	245	150_151_245	-	-	-	-	-	-	-	-	L	yes	no	no	no	no	yes	no	Tn916	161.2	16	749545	2121879	98.4	39.43
ERR3813002	ERR3813002	-	PubMLST (https://pubmlst.org/bigsdb?db=pubmlst_spneumoniae_isolates)	Kenya	2014	-	-	-	-	-	Not assigned	23A	-	14892	10	16	54	1	6	1	31	Triple	2	4	967	2_4_967	-	-	-	-	-	-	-	-	I	yes	no	no	no	no	no	no	-	171.1	21	653059	2049280	95	39.75
ERR3813048	ERR3813048	-	PubMLST (https://pubmlst.org/bigsdb?db=pubmlst_spneumoniae_isolates)	Kenya	2015	-	-	-	-	-	233	35B	-	5952	10	16	54	1	32	1	15	Triple	150	151	245	150_151_245	-	-	-	-	-	-	-	-	L	yes	no	no	no	no	yes	no	Tn916	125.9	21	454071	2116449	98.1	39.44
ERR3813053	ERR3813053	-	PubMLST (https://pubmlst.org/bigsdb?db=pubmlst_spneumoniae_isolates)	Kenya	2015	-	-	-	-	-	233	35B	-	5952	10	16	54	1	32	1	15	Triple	150	151	245	150_151_245	-	-	-	-	-	-	-	-	L	yes	no	no	no	no	yes	no	Tn916	152.5	31	546724	2127355	98.6	39.39
ERR3813064	ERR3813064	-	PubMLST (https://pubmlst.org/bigsdb?db=pubmlst_spneumoniae_isolates)	Kenya	2013	-	-	-	-	-	233	35B	-	1146	10	16	54	1	32	1	118	Triple	0	0	2	0_0_2	-	-	-	-	-	-	-	-	L	yes	no	no	no	no	yes	no	Tn916	142.5	23	568365	2094852	97.1	39.37
ERR3813078	ERR3813078	-	PubMLST (https://pubmlst.org/bigsdb?db=pubmlst_spneumoniae_isolates)	Kenya	2017	-	-	-	-	-	233	35B	-	5952	10	16	54	1	32	1	15	Triple	128	151	245	128_151_245	-	-	-	-	-	-	-	-	L	yes	no	no	no	no	yes	no	Tn916	191	27	673699	2161765	100.2	39.36
ERR3813080	ERR3813080	-	PubMLST (https://pubmlst.org/bigsdb?db=pubmlst_spneumoniae_isolates)	Kenya	2014	-	-	-	-	-	233	35B	-	1146	10	16	54	1	32	1	118	Triple	0	0	2	0_0_2	-	-	-	-	-	-	-	-	L	yes	no	no	no	no	yes	no	Tn916	140.6	25	568454	2128314	98.7	39.39
ERR3813090	ERR3813090	-	PubMLST (https://pubmlst.org/bigsdb?db=pubmlst_spneumoniae_isolates)	Kenya	2017	-	-	-	-	-	233	35B	-	1146	10	16	54	1	32	1	118	Triple	0	0	2	0_0_2	-	-	-	-	-	-	-	-	L	yes	no	no	no	no	yes	no	Tn916	132.3	22	659768	2167226	100.5	39.37
ERR3813108	ERR3813108	-	PubMLST (https://pubmlst.org/bigsdb?db=pubmlst_spneumoniae_isolates)	Kenya	2014	-	-	-	-	-	233	35B	-	1146	10	16	54	1	32	1	118	Triple	0	0	2	0_0_2	-	-	-	-	-	-	-	-	L	yes	no	no	no	no	yes	no	Tn916	136.4	16	607737	2164270	100.4	39.34
ERR3813120	ERR3813120	-	PubMLST (https://pubmlst.org/bigsdb?db=pubmlst_spneumoniae_isolates)	Kenya	2014	-	-	-	-	-	233	35B	-	1146	10	16	54	1	32	1	118	Triple	0	0	2	0_0_2	-	-	-	-	-	-	-	-	L	yes	no	no	no	no	yes	no	Tn916	143.6	29	568736	2130732	98.8	39.4
ERR3813167	ERR3813167	-	PubMLST (https://pubmlst.org/bigsdb?db=pubmlst_spneumoniae_isolates)	Kenya	2017	-	-	-	-	-	233	35B	-	5952	10	16	54	1	32	1	15	Triple	128	151	245	128_151_245	-	-	-	-	-	-	-	-	L	yes	no	no	no	no	yes	no	Tn916	144	28	748096	2126962	98.6	39.34
ERR3813179	ERR3813179	-	PubMLST (https://pubmlst.org/bigsdb?db=pubmlst_spneumoniae_isolates)	Kenya	2014	-	-	-	-	-	233	35B	-	1146	10	16	54	1	32	1	118	Triple	0	0	2	0_0_2	-	-	-	-	-	-	-	-	L	yes	no	no	no	no	yes	no	Tn916	150.2	14	611464	2094373	97.1	39.37
ERR4013788	ERR4013788	-	Pathogenwatch (https://pathogen.watch)	Denmark	2018	-	-	-	-	-	32	12F	-	2964	10	174	14	1	6	1	29	Triple	0	0	0	0_0_0	-	-	-	-	-	-	-	-	I	no	no	no	no	no	no	no	-	64.3	61	217483	1998869	92.7	39.66
ERR4023739	ERR4023739	-	PubMLST (https://pubmlst.org/bigsdb?db=pubmlst_spneumoniae_isolates)	Kenya	2008	-	-	-	-	-	233	35B	-	1146	10	16	54	1	32	1	118	Triple	0	0	2	0_0_2	-	-	-	-	-	-	-	-	L	yes	no	no	no	no	yes	no	Tn916	175.6	19	481284	2090971	97	39.37
ERR425434	ERR425434	26363404	Metcalf BJ, et al. Clin Microbiol Infect. 2016.	the United States	1998	-	-	-	-	-	32	12F	-	220	10	20	14	1	9	1	29	Triple	0	0	2	0_0_2	-	-	-	-	-	-	-	-	I	no	no	no	no	no	no	no	-	215.8	52	152246	1959735	90.9	39.77
ERR425461	ERR425461	26363404	Metcalf BJ, et al. Clin Microbiol Infect. 2016.	the United States	2009	-	-	-	-	-	32	12F	-	220	10	20	14	1	9	1	29	Triple	0	0	2	0_0_2	-	-	-	-	-	-	-	-	I	no	no	no	no	no	no	no	-	193	53	180607	1959311	90.9	39.78
ERR433511	ERR433511	26363404	Metcalf BJ, et al. Clin Microbiol Infect. 2016.	the United States	1998	-	-	-	-	-	32	12F	-	220	10	20	14	1	9	1	29	Triple	0	0	2	0_0_2	-	-	-	-	-	-	-	-	I	no	no	no	no	no	no	no	-	226.4	64	119362	1968419	91.3	39.77
ERR433525	ERR433525	26363404	Metcalf BJ, et al. Clin Microbiol Infect. 2016.	the United States	1999	-	-	-	-	-	32	12F	-	220	10	20	14	1	9	1	29	Triple	0	0	2	0_0_2	-	-	-	-	-	-	-	-	I	no	no	no	no	no	no	no	-	194.5	61	152246	1958105	90.8	39.78
ERR433545	ERR433545	26363404	Metcalf BJ, et al. Clin Microbiol Infect. 2016.	the United States	1998	-	-	-	-	-	32	12F	-	220	10	20	14	1	9	1	29	Triple	0	0	2	0_0_2	-	-	-	-	-	-	-	-	I	no	no	no	no	no	no	no	-	243	61	119362	1956040	90.7	39.78
ERR433741	ERR433741	26363404	Metcalf BJ, et al. Clin Microbiol Infect. 2016.	Peru	2010	-	-	-	-	-	32	12F	-	218	10	20	14	1	6	1	29	Triple	0	0	0	0_0_0	-	-	-	-	-	-	-	-	I	no	no	no	no	no	no	no	-	245.3	72	218671	1972625	91.5	39.75
ERR433882	ERR433882	26363404	Metcalf BJ, et al. Clin Microbiol Infect. 2016.	Peru	2007	-	-	-	-	-	32	07F	-	5455	10	16	150	1	6	1	29	Single	2	0	2	2_0_2	-	-	-	-	-	-	-	-	I	no	no	no	no	no	no	no	-	199.4	61	217177	1987892	92.2	39.73
ERR434015	ERR434015	26363404	Metcalf BJ, et al. Clin Microbiol Infect. 2016.	the United States	2009	-	-	-	-	-	32	12F	-	218	10	20	14	1	6	1	29	Triple	0	0	2	0_0_2	-	-	-	-	-	-	-	-	I	no	no	no	no	no	no	no	-	172.7	46	289528	1986897	92.1	39.69
ERR449120	ERR449120	26363404	Metcalf BJ, et al. Clin Microbiol Infect. 2016.	the United States	1999	-	-	-	-	-	32	12F	-	220	10	20	14	1	9	1	29	Triple	0	0	2	0_0_2	-	-	-	-	-	-	-	-	I	no	no	no	no	no	no	no	-	200.8	54	148783	1959063	90.8	39.78
ERR449212	ERR449212	26363404	Metcalf BJ, et al. Clin Microbiol Infect. 2016.	the United States	1999	-	-	-	-	-	32	12F	-	220	10	20	14	1	9	1	29	Triple	0	0	2	0_0_2	-	-	-	-	-	-	-	-	I	no	no	no	no	no	no	no	-	174.4	59	197889	1975521	91.6	39.79
ERR460198	ERR460198	26363404	Metcalf BJ, et al. Clin Microbiol Infect. 2016.	the United States	2009	-	-	-	-	-	32	09N	-	4666	10	5	2	1	6	1	29	Triple	23	0	0	23_0_0	-	-	-	-	-	-	-	-	I	no	no	no	no	no	no	no	-	333.9	64	245898	1989740	92.3	39.65
ERR461054	ERR461054	-	Pathogenwatch (https://pathogen.watch)	the Netherlands	2006	-	-	-	-	-	32	12F	-	218	10	20	14	1	6	1	29	Triple	0	0	0	0_0_0	-	-	-	-	-	-	-	-	I	no	no	no	no	no	no	no	-	89.8	56	245864	1992411	92.4	39.66
ERR461233	ERR461233	-	Pathogenwatch (https://pathogen.watch)	the Netherlands	2006	-	-	-	-	-	32	12F	-	218	10	20	14	1	6	1	29	Triple	0	0	0	0_0_0	-	-	-	-	-	-	-	-	I	no	no	no	no	no	no	no	-	177.1	54	265531	1995610	92.5	39.66
ERR461253	ERR461253	-	Pathogenwatch (https://pathogen.watch)	the Netherlands	2006	-	-	-	-	-	32	12F	-	218	10	20	14	1	6	1	29	Triple	0	0	0	0_0_0	-	-	-	-	-	-	-	-	I	no	no	no	no	no	no	no	-	196.8	65	379137	1993975	92.5	39.65
ERR461297	ERR461297	-	Pathogenwatch (https://pathogen.watch)	the Netherlands	2006	-	-	-	-	-	32	12F	-	218	10	20	14	1	6	1	29	Triple	0	0	0	0_0_0	-	-	-	-	-	-	-	-	I	no	no	no	no	no	no	no	-	219.3	56	282832	1984524	92	39.7
ERR461363	ERR461363	-	Pathogenwatch (https://pathogen.watch)	the Netherlands	2006	-	-	-	-	-	32	12F	-	218	10	20	14	1	6	1	29	Triple	0	0	0	0_0_0	-	-	-	-	-	-	-	-	I	no	no	no	no	no	no	no	-	172	66	284487	1993699	92.4	39.66
ERR461587	ERR461587	-	Pathogenwatch (https://pathogen.watch)	the Netherlands	2006	-	-	-	-	-	32	12F	-	218	10	20	14	1	6	1	29	Triple	0	0	0	0_0_0	-	-	-	-	-	-	-	-	I	no	no	no	no	no	no	no	-	223.6	53	382627	1995621	92.5	39.66
ERR461608	ERR461608	-	Pathogenwatch (https://pathogen.watch)	the Netherlands	2006	-	-	-	-	-	32	12F	-	218	10	20	14	1	6	1	29	Triple	0	0	0	0_0_0	-	-	-	-	-	-	-	-	I	no	no	no	no	no	no	no	-	187.7	59	349848	2029132	94.1	39.69
ERR461646	ERR461646	-	Pathogenwatch (https://pathogen.watch)	the Netherlands	2006	-	-	-	-	-	32	12F	-	218	10	20	14	1	6	1	29	Triple	0	0	0	0_0_0	-	-	-	-	-	-	-	-	I	no	no	no	no	no	no	no	-	265.5	64	383965	1992952	92.4	39.67
ERR461680	ERR461680	-	Pathogenwatch (https://pathogen.watch)	the Netherlands	2006	-	-	-	-	-	32	12F	-	218	10	20	14	1	6	1	29	Triple	0	0	0	0_0_0	-	-	-	-	-	-	-	-	I	no	no	no	no	no	no	no	-	152.2	53	382627	1995672	92.5	39.66
ERR461694	ERR461694	-	Pathogenwatch (https://pathogen.watch)	the Netherlands	2006	-	-	-	-	-	32	12F	-	218	10	20	14	1	6	1	29	Triple	0	0	0	0_0_0	-	-	-	-	-	-	-	-	I	no	no	no	no	no	no	no	-	160.7	69	384124	1990766	92.3	39.67
ERR461702	ERR461702	-	Pathogenwatch (https://pathogen.watch)	the Netherlands	2006	-	-	-	-	-	32	12F	-	218	10	20	14	1	6	1	29	Triple	0	0	0	0_0_0	-	-	-	-	-	-	-	-	I	no	no	no	no	no	no	no	-	182.5	59	384040	1979734	91.8	39.7
ERR461742	ERR461742	-	Pathogenwatch (https://pathogen.watch)	the Netherlands	2006	-	-	-	-	-	32	12F	-	218	10	20	14	1	6	1	29	Triple	0	0	0	0_0_0	-	-	-	-	-	-	-	-	I	no	no	no	no	no	no	no	-	210.1	52	253188	1993335	92.4	39.66
ERR461752	ERR461752	-	Pathogenwatch (https://pathogen.watch)	the Netherlands	2006	-	-	-	-	-	32	12F	-	218	10	20	14	1	6	1	29	Triple	0	0	0	0_0_0	-	-	-	-	-	-	-	-	I	no	no	no	no	no	no	no	-	194.6	60	384029	1990653	92.3	39.67
ERR461861	ERR461861	-	Pathogenwatch (https://pathogen.watch)	the Netherlands	2006	-	-	-	-	-	32	12F	-	218	10	20	14	1	6	1	29	Triple	0	0	0	0_0_0	-	-	-	-	-	-	-	-	I	no	no	no	no	no	no	no	-	201.4	51	349848	1993897	92.5	39.66
ERR490715	ERR490715	26363404	Metcalf BJ, et al. Clin Microbiol Infect. 2016.	South Africa	2012	-	-	-	-	-	32	07F	-	218	10	20	14	1	6	1	29	Triple	2	0	2	2_0_2	-	-	-	-	-	-	-	-	I	no	no	no	no	no	no	no	-	197.3	60	190943	1982233	91.9	39.67
ERR490765	ERR490765	26363404	Metcalf BJ, et al. Clin Microbiol Infect. 2016.	South Africa	2012	-	-	-	-	-	32	07F	-	3544	10	20	8	1	6	1	29	Triple	2	0	2	2_0_2	-	-	-	-	-	-	-	-	I	no	no	yes	no	no	no	no	-	195.3	46	270062	1966583	91.2	39.72
ERR496942	ERR496942	-	Pathogenwatch (https://pathogen.watch)	the Netherlands	2006	-	-	-	-	-	32	09N	-	405	10	20	2	1	6	1	29	Triple	23	0	0	23_0_0	-	-	-	-	-	-	-	-	I	no	no	no	no	no	no	no	-	233.9	84	223148	2087896	96.8	39.68
ERR505465	ERR505465	26363404	Metcalf BJ, et al. Clin Microbiol Infect. 2016.	Peru	2011	-	-	-	-	-	32	12F	-	218	10	20	14	1	6	1	29	Triple	0	0	0	0_0_0	-	-	-	-	-	-	-	-	I	no	no	no	no	no	no	no	-	238.8	64	209857	1970311	91.4	39.76
ERR505902	ERR505902	26363404	Metcalf BJ, et al. Clin Microbiol Infect. 2016.	South Africa	2012	-	-	-	-	-	32	07F	-	3544	10	20	8	1	6	1	29	Triple	2	0	2	2_0_2	-	-	-	-	-	-	-	-	I	no	no	yes	no	no	no	no	-	182	42	245552	1966798	91.2	39.71
ERR505925	ERR505925	26363404	Metcalf BJ, et al. Clin Microbiol Infect. 2016.	South Africa	2012	-	-	-	-	-	32	07F	-	3544	10	20	8	1	6	1	29	Triple	2	0	2	2_0_2	-	-	-	-	-	-	-	-	I	no	no	yes	no	no	no	no	-	190.1	53	245590	1962132	91	39.72
ERR554863	ERR554863	-	Pathogenwatch (https://pathogen.watch)	the Netherlands	2006	-	-	-	-	-	32	12F	-	218	10	20	14	1	6	1	29	Triple	0	0	0	0_0_0	-	-	-	-	-	-	-	-	I	no	no	no	no	no	no	no	-	224.3	56	382626	1994403	92.5	39.66
ERR554895	ERR554895	-	Pathogenwatch (https://pathogen.watch)	the Netherlands	2006	-	-	-	-	-	32	12F	-	218	10	20	14	1	6	1	29	Triple	0	0	0	0_0_0	-	-	-	-	-	-	-	-	I	no	no	no	no	no	no	no	-	214.1	55	382615	1993688	92.4	39.66
ERR554902	ERR554902	-	Pathogenwatch (https://pathogen.watch)	the Netherlands	2006	-	-	-	-	-	32	12F	-	218	10	20	14	1	6	1	29	Triple	0	0	0	0_0_0	-	-	-	-	-	-	-	-	I	no	no	no	no	no	no	no	-	207.3	56	384040	1981643	91.9	39.7
ERR554949	ERR554949	-	Pathogenwatch (https://pathogen.watch)	the Netherlands	2006	-	-	-	-	-	32	12F	-	218	10	20	14	1	6	1	29	Triple	0	0	0	0_0_0	-	-	-	-	-	-	-	-	I	no	no	no	no	no	no	no	-	228.9	59	265531	1994120	92.5	39.66
ERR554963	ERR554963	-	Pathogenwatch (https://pathogen.watch)	the Netherlands	2006	-	-	-	-	-	32	12F	-	218	10	20	14	1	6	1	29	Triple	0	0	0	0_0_0	-	-	-	-	-	-	-	-	I	no	no	no	no	no	no	no	-	241.3	63	379137	1995219	92.5	39.66
ERR554994	ERR554994	-	Pathogenwatch (https://pathogen.watch)	the Netherlands	2006	-	-	-	-	-	32	12F	-	218	10	20	14	1	6	1	29	Triple	0	0	0	0_0_0	-	-	-	-	-	-	-	-	I	no	no	no	no	no	no	no	-	224.1	58	245864	1983668	92	39.7
ERR559282	ERR559282	-	Pathogenwatch (https://pathogen.watch)	the Netherlands	2006	-	-	-	-	-	32	12F	-	218	10	20	14	1	6	1	29	Triple	0	0	0	0_0_0	-	-	-	-	-	-	-	-	I	no	no	no	no	no	no	no	-	271.1	65	284287	1991398	92.3	39.66
ERR559296	ERR559296	-	Pathogenwatch (https://pathogen.watch)	the Netherlands	2006	-	-	-	-	-	32	12F	-	218	10	20	14	1	6	1	29	Triple	0	0	0	0_0_0	-	-	-	-	-	-	-	-	I	no	no	no	no	no	no	no	-	233.5	50	253188	1995492	92.5	39.66
ERR559305	ERR559305	-	Pathogenwatch (https://pathogen.watch)	the Netherlands	2006	-	-	-	-	-	32	12F	-	218	10	20	14	1	6	1	29	Triple	0	0	0	0_0_0	-	-	-	-	-	-	-	-	I	no	no	no	no	no	no	no	-	232.1	53	384029	1990818	92.3	39.66
ERR559432	ERR559432	-	Pathogenwatch (https://pathogen.watch)	the Netherlands	2006	-	-	-	-	-	32	12F	-	218	10	20	14	1	6	1	29	Triple	0	0	0	0_0_0	-	-	-	-	-	-	-	-	I	no	no	no	no	no	no	no	-	202.5	69	349847	1990751	92.3	39.66
ERR563859	ERR563859	-	Pathogenwatch (https://pathogen.watch)	the Netherlands	2006	-	-	-	-	-	32	12F	-	218	10	20	14	1	6	1	29	Triple	0	0	0	0_0_0	-	-	-	-	-	-	-	-	I	no	no	no	no	no	no	no	-	215.9	85	190425	1989403	92.2	39.67
ERR563897	ERR563897	-	Pathogenwatch (https://pathogen.watch)	the Netherlands	2006	-	-	-	-	-	32	09N	-	405	10	20	2	1	6	1	29	Triple	23	0	0	23_0_0	-	-	-	-	-	-	-	-	I	no	no	no	no	no	no	no	-	219.6	82	223130	2088367	96.8	39.68
ERR563921	ERR563921	-	Pathogenwatch (https://pathogen.watch)	the Netherlands	2006	-	-	-	-	-	32	12F	-	218	10	20	14	1	6	1	29	Triple	0	0	0	0_0_0	-	-	-	-	-	-	-	-	I	no	no	no	no	no	no	no	-	216.4	79	328491	1990164	92.3	39.67
ERR563933	ERR563933	-	Pathogenwatch (https://pathogen.watch)	the Netherlands	2006	-	-	-	-	-	32	12F	-	218	10	20	14	1	6	1	29	Triple	0	0	0	0_0_0	-	-	-	-	-	-	-	-	I	no	no	no	no	no	no	no	-	216.7	77	213120	2025162	93.9	39.69
ERR563959	ERR563959	-	Pathogenwatch (https://pathogen.watch)	the Netherlands	2006	-	-	-	-	-	32	12F	-	218	10	20	14	1	6	1	29	Triple	0	0	0	0_0_0	-	-	-	-	-	-	-	-	I	no	no	no	no	no	no	no	-	261.8	67	190750	1989797	92.3	39.67
ERR563961	ERR563961	-	Pathogenwatch (https://pathogen.watch)	the Netherlands	2006	-	-	-	-	-	32	12F	-	218	10	20	14	1	6	1	29	Triple	0	0	0	0_0_0	-	-	-	-	-	-	-	-	I	no	no	no	no	no	no	no	-	249.3	56	382627	1995101	92.5	39.66
ERR563993	ERR563993	-	Pathogenwatch (https://pathogen.watch)	the Netherlands	2006	-	-	-	-	-	32	12F	-	218	10	20	14	1	6	1	29	Triple	0	0	0	0_0_0	-	-	-	-	-	-	-	-	I	no	no	no	no	no	no	no	-	210.2	53	349848	1995572	92.5	39.66
ERR568736	ERR568736	26363404	Metcalf BJ, et al. Clin Microbiol Infect. 2016.	South Africa	2006	-	-	-	-	-	32	07F	-	218	10	20	14	1	6	1	29	Triple	2	0	2	2_0_2	-	-	-	-	-	-	-	-	I	no	no	no	no	no	no	no	-	237.8	51	263965	1973548	91.5	39.67
ERR570388	ERR570388	-	PubMLST (https://pubmlst.org/bigsdb?db=pubmlst_spneumoniae_isolates)	South Africa	2006	-	-	-	-	-	32	07F	-	218	10	20	14	1	6	1	29	Triple	2	0	2	2_0_2	-	-	-	-	-	-	-	-	I	no	no	no	no	no	no	no	-	229.6	59	328380	1976127	91.6	39.67
ERR570405	ERR570405	-	PubMLST (https://pubmlst.org/bigsdb?db=pubmlst_spneumoniae_isolates)	South Africa	2006	-	-	-	-	-	61	18A	-	10715	10	16	4	1	11	1	5	Triple	0	0	0	0_0_0	-	-	-	-	-	-	-	-	I	no	no	no	no	no	no	no	-	297.4	35	324423	2021164	93.7	39.69
ERR600136	ERR600136	26363404	Metcalf BJ, et al. Clin Microbiol Infect. 2016.	the United States	2012	-	-	-	-	-	32	12F	-	218	10	20	14	1	6	1	29	Triple	0	0	0	0_0_0	-	-	-	-	-	-	-	-	I	no	no	no	no	yes	no	no	only MEGA	224.1	58	351405	1998763	92.7	39.65
ERR600158	ERR600158	26363404	Metcalf BJ, et al. Clin Microbiol Infect. 2016.	the United States	2012	-	-	-	-	-	32	12F	-	220	10	20	14	1	9	1	29	Triple	0	0	2	0_0_2	-	-	-	-	-	-	-	-	I	no	no	no	no	no	no	no	-	282.2	74	152246	1958542	90.8	39.78
ERR600166	ERR600166	26363404	Metcalf BJ, et al. Clin Microbiol Infect. 2016.	the United States	2012	-	-	-	-	-	32	12F	-	218	10	20	14	1	6	1	29	Triple	0	0	0	0_0_0	-	-	-	-	-	-	-	-	L	no	no	no	no	yes	no	no	only MEGA	218.3	60	382010	1996613	92.6	39.65
ERR600179	ERR600179	26363404	Metcalf BJ, et al. Clin Microbiol Infect. 2016.	the United States	2012	-	-	-	-	-	32	12F	-	220	10	20	14	1	9	1	29	Triple	0	0	2	0_0_2	-	-	-	-	-	-	-	-	I	no	no	no	no	no	no	no	-	235.5	54	119362	1957715	90.8	39.78
ERR600186	ERR600186	26363404	Metcalf BJ, et al. Clin Microbiol Infect. 2016.	the United States	2012	-	-	-	-	-	32	12F	-	220	10	20	14	1	9	1	29	Triple	0	0	2	0_0_2	-	-	-	-	-	-	-	-	I	no	no	no	no	no	no	no	-	285.2	51	152246	1959921	90.9	39.77
ERR600209	ERR600209	26363404	Metcalf BJ, et al. Clin Microbiol Infect. 2016.	the United States	2012	-	-	-	-	-	32	12F	-	220	10	20	14	1	9	1	29	Triple	0	0	17	0_0_17	-	-	-	-	-	-	-	-	I	no	no	no	no	no	no	no	-	205.4	55	173348	1959350	90.9	39.77
ERR600210	ERR600210	26363404	Metcalf BJ, et al. Clin Microbiol Infect. 2016.	the United States	2012	-	-	-	-	-	32	12F	-	220	10	20	14	1	9	1	29	Triple	0	0	17	0_0_17	-	-	-	-	-	-	-	-	I	no	no	no	no	no	no	no	-	215.2	56	173348	1959611	90.9	39.77
ERR600212	ERR600212	26363404	Metcalf BJ, et al. Clin Microbiol Infect. 2016.	the United States	2012	-	-	-	-	-	32	12F	-	220	10	20	14	1	9	1	29	Triple	0	0	2	0_0_2	-	-	-	-	-	-	-	-	I	no	no	no	no	no	no	no	-	217.9	48	152246	1957922	90.8	39.78
ERR600596	ERR600596	26363404	Metcalf BJ, et al. Clin Microbiol Infect. 2016.	South Africa	2009	-	-	-	-	-	32	07F	-	3544	10	20	8	1	6	1	29	Triple	2	0	2	2_0_2	-	-	-	-	-	-	-	-	I	no	no	yes	no	no	no	no	-	238.3	59	245590	1965231	91.1	39.72
ERR600621	ERR600621	-	PubMLST (https://pubmlst.org/bigsdb?db=pubmlst_spneumoniae_isolates)	South Africa	2009	-	-	-	-	-	32	07F	-	3544	10	20	8	1	6	1	29	Triple	2	0	2	2_0_2	-	-	-	-	-	-	-	-	I	no	no	yes	no	no	no	no	-	240.6	53	245552	1965071	91.1	39.72
ERR632971	ERR632971	26363404	Metcalf BJ, et al. Clin Microbiol Infect. 2016.	South Africa	2009	-	-	-	-	-	32	07F	-	218	10	20	14	1	6	1	29	Triple	2	0	2	2_0_2	-	-	-	-	-	-	-	-	I	no	no	no	no	no	no	no	-	208.1	54	226303	1978717	91.8	39.67
ERR646583	ERR646583	26363404	Metcalf BJ, et al. Clin Microbiol Infect. 2016.	South Africa	2010	-	-	-	-	-	32	07F	-	218	10	20	14	1	6	1	29	Triple	2	0	2	2_0_2	-	-	-	-	-	-	-	-	I	no	no	no	no	no	no	no	-	295	55	327073	1974239	91.5	39.67
ERR662340	ERR662340	26363404	Metcalf BJ, et al. Clin Microbiol Infect. 2016.	the United States	2012	-	-	-	-	-	32	12F	-	220	10	20	14	1	9	1	29	Triple	0	0	17	0_0_17	-	-	-	-	-	-	-	-	I	no	no	no	no	no	no	no	-	307.3	77	94377	1956440	90.7	39.77
ERR662341	ERR662341	26363404	Metcalf BJ, et al. Clin Microbiol Infect. 2016.	the United States	2012	-	-	-	-	-	32	12F	-	220	10	20	14	1	9	1	29	Triple	0	0	17	0_0_17	-	-	-	-	-	-	-	-	I	no	no	no	no	no	no	no	-	478.4	64	119307	1956721	90.7	39.78
ERR662347	ERR662347	26363404	Metcalf BJ, et al. Clin Microbiol Infect. 2016.	the United States	2012	-	-	-	-	-	32	09N	-	405	10	20	2	1	6	1	29	Triple	23	0	0	23_0_0	-	-	-	-	-	-	-	-	I	no	no	no	no	no	no	no	-	260.5	83	190452	2022457	93.8	39.66
ERR662348	ERR662348	26363404	Metcalf BJ, et al. Clin Microbiol Infect. 2016.	the United States	2012	-	-	-	-	-	32	12F	-	218	10	20	14	1	6	1	29	Triple	0	0	0	0_0_0	-	-	-	-	-	-	-	-	I	no	no	no	no	yes	no	no	only MEGA	280.5	89	245871	2022174	93.8	39.62
ERR662386	ERR662386	26363404	Metcalf BJ, et al. Clin Microbiol Infect. 2016.	the United States	2012	-	-	-	-	-	32	12F	-	220	10	20	14	1	9	1	29	Triple	0	0	2	0_0_2	-	-	-	-	-	-	-	-	I	no	no	no	no	no	no	no	-	252.3	66	152247	1961389	90.9	39.78
ERR662394	ERR662394	26363404	Metcalf BJ, et al. Clin Microbiol Infect. 2016.	the United States	2012	-	-	-	-	-	32	12F	-	220	10	20	14	1	9	1	29	Triple	0	0	17	0_0_17	-	-	-	-	-	-	-	-	I	no	no	no	no	no	no	no	-	187	63	172047	1958768	90.8	39.77
ERR662417	ERR662417	26363404	Metcalf BJ, et al. Clin Microbiol Infect. 2016.	the United States	2012	-	-	-	-	-	32	12F	-	220	10	20	14	1	9	1	29	Triple	0	0	17	0_0_17	-	-	-	-	-	-	-	-	I	no	no	no	no	no	no	no	-	388.7	64	172048	1957869	90.8	39.77
ERR662419	ERR662419	26363404	Metcalf BJ, et al. Clin Microbiol Infect. 2016.	the United States	2012	-	-	-	-	-	32	12F	-	220	10	20	14	1	9	1	29	Triple	0	0	17	0_0_17	-	-	-	-	-	-	-	-	I	no	no	no	no	no	no	no	-	290.2	66	172048	1958580	90.8	39.77
ERR662420	ERR662420	26363404	Metcalf BJ, et al. Clin Microbiol Infect. 2016.	the United States	2012	-	-	-	-	-	32	12F	-	220	10	20	14	1	9	1	29	Triple	0	0	17	0_0_17	-	-	-	-	-	-	-	-	I	no	no	no	no	no	no	no	-	332.1	69	172048	1957273	90.8	39.77
ERR662425	ERR662425	26363404	Metcalf BJ, et al. Clin Microbiol Infect. 2016.	the United States	2012	-	-	-	-	-	32	12F	-	220	10	20	14	1	9	1	29	Triple	0	0	2	0_0_2	-	-	-	-	-	-	-	-	I	no	no	no	no	no	no	no	-	310.9	74	152246	1955919	90.7	39.77
ERR662458	ERR662458	26363404	Metcalf BJ, et al. Clin Microbiol Infect. 2016.	the United States	2005	-	-	-	-	-	32	12F	-	220	10	20	14	1	9	1	29	Triple	0	0	2	0_0_2	-	-	-	-	-	-	-	-	I	no	no	no	no	no	no	no	-	296.5	74	96625	1956852	90.7	39.77
ERR714438	ERR714438	-	PubMLST (https://pubmlst.org/bigsdb?db=pubmlst_spneumoniae_isolates)	the Gambia	2003	-	-	-	-	-	61	18A	-	10781	10	16	54	1	6	1	17	Triple	358	486	805	358_486_805	-	-	-	-	-	-	-	-	I	yes	no	no	no	no	yes	no	Tn916	257.4	43	278108	2048989	95	39.57
ERR714592	ERR714592	-	PubMLST (https://pubmlst.org/bigsdb?db=pubmlst_spneumoniae_isolates)	South Africa	2008	-	-	-	-	-	32	09N	-	405	10	20	2	1	6	1	29	Triple	23	0	874	23_0_874	-	-	-	-	-	-	-	-	I	no	no	no	no	no	no	no	-	260.5	62	327082	2012299	93.3	39.68
ERR714690	ERR714690	26363404	Metcalf BJ, et al. Clin Microbiol Infect. 2016.	South Africa	2010	-	-	-	-	-	32	07F	-	3544	10	20	8	1	6	1	29	Triple	2	0	2	2_0_2	-	-	-	-	-	-	-	-	I	no	no	yes	no	no	no	no	-	238.5	46	245540	1973343	91.5	39.72
ERR730397	ERR730397	26363404	Metcalf BJ, et al. Clin Microbiol Infect. 2016.	Ghana	2011	-	-	-	-	-	32	07F	-	3544	10	20	8	1	6	1	29	Triple	2	0	2	2_0_2	-	-	-	-	-	-	-	-	I	no	no	yes	no	no	no	no	-	220.7	48	275509	1973995	91.5	39.71
ERR730505	ERR730505	-	PubMLST (https://pubmlst.org/bigsdb?db=pubmlst_spneumoniae_isolates)	Nigeria	2010	-	-	-	-	-	32	07F	-	3544	10	20	8	1	6	1	29	Triple	2	0	2	2_0_2	-	-	-	-	-	-	-	-	L	no	no	yes	no	no	no	no	-	227.2	57	245541	1966036	91.2	39.72
ERR730506	ERR730506	-	PubMLST (https://pubmlst.org/bigsdb?db=pubmlst_spneumoniae_isolates)	Senegal	2011	-	-	-	-	-	32	07F	-	3544	10	20	8	1	6	1	29	Triple	2	0	2	2_0_2	-	-	-	-	-	-	-	-	I	yes	no	yes	no	no	no	no	-	234.4	44	275392	1966751	91.2	39.71
ERR742346	ERR742346	31003929	Gladstone RA, et al. EBioMedicine. 2019.	the United States	2008	-	-	-	-	-	32	07F	-	2331	10	16	150	1	17	1	29	-	2	0	2	2_0_2	-	-	-	-	-	-	-	-	I	no	no	no	no	no	no	no	-	246.3	62	135289	1998581	92.7	39.68
ERR742351	ERR742351	26363404	Metcalf BJ, et al. Clin Microbiol Infect. 2016.	the United States	2001	-	-	-	-	-	32	12F	-	220	10	20	14	1	9	1	29	Triple	0	0	2	0_0_2	-	-	-	-	-	-	-	-	I	no	no	no	no	no	no	no	-	257.4	58	152684	1958338	90.8	39.78
ERR742390	ERR742390	26363404	Metcalf BJ, et al. Clin Microbiol Infect. 2016.	the United States	2007	-	-	-	-	-	32	12F	-	218	10	20	14	1	6	1	29	Triple	0	0	2	0_0_2	-	-	-	-	-	-	-	-	I	no	no	no	no	no	no	no	-	274.8	52	271643	1984590	92	39.7
ERR742420	ERR742420	26363404	Metcalf BJ, et al. Clin Microbiol Infect. 2016.	the United States	2000	-	-	-	-	-	32	12F	-	218	10	20	14	1	6	1	29	Triple	0	0	2	0_0_2	-	-	-	-	-	-	-	-	I	no	no	no	no	no	no	no	-	283.1	56	152102	1965009	91.1	39.76
ERR742449	ERR742449	26363404	Metcalf BJ, et al. Clin Microbiol Infect. 2016.	the United States	2004	-	-	-	-	-	61	17F	-	1794	10	16	54	1	15	1	31	Triple	1	4	0	1_4_0	-	-	-	-	-	-	-	-	I	no	no	no	no	no	no	no	-	261.4	44	223766	1993718	92.4	39.65
ERR742467	ERR742467	26363404	Metcalf BJ, et al. Clin Microbiol Infect. 2016.	the United States	2005	-	-	-	-	-	32	12F	-	220	10	20	14	1	9	1	29	Triple	0	0	2	0_0_2	-	-	-	-	-	-	-	-	I	no	no	no	no	no	no	no	-	217.7	50	148783	1962324	91	39.77
ERR742501	ERR742501	26363404	Metcalf BJ, et al. Clin Microbiol Infect. 2016.	the United States	2007	-	-	-	-	-	32	12F	-	218	10	20	14	1	6	1	29	Triple	0	0	0	0_0_0	-	-	-	-	-	-	-	-	I	no	no	no	no	yes	no	no	only MEGA	221.2	77	258210	2023902	93.8	39.63
ERR742531	ERR742531	26363404	Metcalf BJ, et al. Clin Microbiol Infect. 2016.	the United States	2000	-	-	-	-	-	32	12F	-	218	10	20	14	1	6	1	29	Triple	0	0	2	0_0_2	-	-	-	-	-	-	-	-	I	no	no	no	no	no	no	no	-	227.5	54	283013	1986040	92.1	39.7
ERR742544	ERR742544	26363404	Metcalf BJ, et al. Clin Microbiol Infect. 2016.	the United States	2003	-	-	-	-	-	32	12F	-	220	10	20	14	1	9	1	29	Triple	0	0	2	0_0_2	-	-	-	-	-	-	-	-	I	no	no	no	no	no	no	no	-	206.6	52	152228	1960541	90.9	39.77
ERR742551	ERR742551	26363404	Metcalf BJ, et al. Clin Microbiol Infect. 2016.	the United States	2001	-	-	-	-	-	32	12F	-	218	10	20	14	1	6	1	29	Triple	0	0	0	0_0_0	-	-	-	-	-	-	-	-	I	no	no	no	no	no	no	no	-	206.6	61	356975	1973818	91.5	39.75
ERR742675	ERR742675	26363404	Metcalf BJ, et al. Clin Microbiol Infect. 2016.	India	2008	-	-	-	-	-	32	07F	-	3544	10	20	8	1	6	1	29	Triple	2	0	2	2_0_2	-	-	-	-	-	-	-	-	I	no	no	yes	no	no	no	no	-	193.3	43	248359	1977289	91.7	39.7
ERR774155	ERR774155	26363404	Metcalf BJ, et al. Clin Microbiol Infect. 2016.	South Africa	2013	-	-	-	-	-	32	07F	-	3544	10	20	8	1	6	1	29	Triple	2	0	2	2_0_2	-	-	-	-	-	-	-	-	I	no	no	yes	no	no	no	no	-	253.8	58	245590	1964627	91.1	39.72
ERR774166	ERR774166	26363404	Metcalf BJ, et al. Clin Microbiol Infect. 2016.	South Africa	2013	-	-	-	-	-	32	07F	-	218	10	20	14	1	6	1	29	Triple	2	0	2	2_0_2	-	-	-	-	-	-	-	-	I	no	no	no	no	no	no	no	-	269.6	46	327050	1971105	91.4	39.67
ERR774546	ERR774546	26363404	Metcalf BJ, et al. Clin Microbiol Infect. 2016.	South Africa	2013	-	-	-	-	-	32	07F	-	218	10	20	14	1	6	1	29	Triple	2	0	2	2_0_2	-	-	-	-	-	-	-	-	I	no	no	no	no	no	no	no	-	207.6	51	318674	1974236	91.5	39.67
ERR845755	ERR845755	26363404	Metcalf BJ, et al. Clin Microbiol Infect. 2016.	the United States	2007	-	-	-	-	-	32	12F	-	218	10	20	14	1	6	1	29	Triple	0	0	0	0_0_0	-	-	-	-	-	-	-	-	I	no	no	no	no	no	no	no	-	628.9	50	349867	1974320	91.5	39.74
ERR862523	ERR862523	-	PubMLST (https://pubmlst.org/bigsdb?db=pubmlst_spneumoniae_isolates)	Malawi	2010	-	-	-	-	-	61	18A	-	9537	10	16	10	1	11	1	75	Triple	0	2	0	0_2_0	-	-	-	-	-	-	-	-	L	yes	no	no	no	no	no	no	-	195	48	302914	2036109	94.4	39.77
ERR876487	ERR876487	26363404	Metcalf BJ, et al. Clin Microbiol Infect. 2016.	the United States	1999	-	-	-	-	-	32	12F	-	220	10	20	14	1	9	1	29	Triple	0	0	2	0_0_2	-	-	-	-	-	-	-	-	I	no	no	no	no	no	no	no	-	226	54	154603	2009173	93.2	39.77
ERR876509	ERR876509	26363404	Metcalf BJ, et al. Clin Microbiol Infect. 2016.	the United States	1998	-	-	-	-	-	32	12F	-	220	10	20	14	1	9	1	29	Triple	0	0	2	0_0_2	-	-	-	-	-	-	-	-	I	no	no	no	no	no	no	no	-	229.4	64	152246	1958781	90.8	39.78
ERR876534	ERR876534	26363404	Metcalf BJ, et al. Clin Microbiol Infect. 2016.	the United States	1999	-	-	-	-	-	32	12F	-	218	10	20	14	1	6	1	29	Triple	0	0	2	0_0_2	-	-	-	-	-	-	-	-	I	no	no	no	no	no	no	no	-	227.1	57	227756	1985182	92.1	39.7
ERR876535	ERR876535	26363404	Metcalf BJ, et al. Clin Microbiol Infect. 2016.	the United States	1998	-	-	-	-	-	32	12F	-	220	10	20	14	1	9	1	29	Triple	0	0	2	0_0_2	-	-	-	-	-	-	-	-	I	no	no	no	no	no	no	no	-	217.3	63	119362	1954923	90.6	39.77
ERR876537	ERR876537	26363404	Metcalf BJ, et al. Clin Microbiol Infect. 2016.	the United States	1999	-	-	-	-	-	32	12F	-	220	10	20	14	1	9	1	29	Triple	88	0	2	88_0_2	-	-	-	-	-	-	-	-	I	no	no	no	no	no	no	no	-	247.7	53	180607	1960626	90.9	39.77
ERR876597	ERR876597	26363404	Metcalf BJ, et al. Clin Microbiol Infect. 2016.	Slovenia	2013	-	-	-	-	-	32	07F	-	3544	10	20	8	1	6	1	29	Triple	2	0	2	2_0_2	-	-	-	-	-	-	-	-	I	no	no	yes	no	no	no	no	-	230.3	53	187093	1966684	91.2	39.72
ERR884324	ERR884324	26363404	Metcalf BJ, et al. Clin Microbiol Infect. 2016.	Poland	2009	-	-	-	-	-	32	12F	-	218	10	20	14	1	6	1	29	Triple	0	0	0	0_0_0	-	-	-	-	-	-	-	-	I	no	no	no	no	no	no	no	-	179.5	62	349847	1979779	91.8	39.7
ERR884540	ERR884540	-	PubMLST (https://pubmlst.org/bigsdb?db=pubmlst_spneumoniae_isolates)	Thailand	2010	-	-	-	-	-	32	07F	-	3545	10	16	40	1	17	1	17	Double	2	2	2	2_2_2	-	-	-	-	-	-	-	-	I	yes	no	no	no	no	yes	no	Tn916	208	52	210416	2043934	94.8	39.64
ERR884541	ERR884541	-	PubMLST (https://pubmlst.org/bigsdb?db=pubmlst_spneumoniae_isolates)	Thailand	2010	-	-	-	-	-	32	07F	-	3545	10	16	40	1	17	1	17	Double	2	2	2	2_2_2	-	-	-	-	-	-	-	-	I	yes	no	no	no	no	yes	no	Tn916	191.8	41	179725	2086668	96.8	39.65
ERR884577	ERR884577	-	PubMLST (https://pubmlst.org/bigsdb?db=pubmlst_spneumoniae_isolates)	Thailand	2011	-	-	-	-	-	32	07F	-	5265	10	16	40	1	17	394	17	Triple	2	2	2	2_2_2	-	-	-	-	-	-	-	-	I	yes	no	no	no	no	yes	no	Tn916	122.5	159	76548	2030690	94.2	39.73
ERR884617	ERR884617	-	PubMLST (https://pubmlst.org/bigsdb?db=pubmlst_spneumoniae_isolates)	Thailand	2011	-	-	-	-	-	32	07F	-	3545	10	16	40	1	17	1	17	Double	2	2	2	2_2_2	-	-	-	-	-	-	-	-	I	yes	no	no	no	no	yes	no	Tn916	130	166	75235	2025470	93.9	39.74
ERR884634	ERR884634	-	PubMLST (https://pubmlst.org/bigsdb?db=pubmlst_spneumoniae_isolates)	Thailand	2011	-	-	-	-	-	32	07F	-	3545	10	16	40	1	17	1	17	Double	2	2	2	2_2_2	-	-	-	-	-	-	-	-	I	yes	no	no	no	no	yes	no	Tn916	111.2	156	76548	2026802	94	39.75
ERR906975	ERR906975	-	PubMLST (https://pubmlst.org/bigsdb?db=pubmlst_spneumoniae_isolates)	the United States	2011	-	-	-	-	-	61	17F	-	1794	10	16	54	1	15	1	31	Triple	1	4	0	1_4_0	-	-	-	-	-	-	-	-	I	no	no	no	no	no	no	no	-	266.2	41	256917	1994542	92.5	39.64
ERR906991	ERR906991	-	PubMLST (https://pubmlst.org/bigsdb?db=pubmlst_spneumoniae_isolates)	the United States	2010	-	-	-	-	-	61	17F	-	1794	10	16	54	1	15	1	31	Triple	1	4	0	1_4_0	-	-	-	-	-	-	-	-	I	no	no	no	no	no	no	no	-	230.4	44	184705	1996358	92.6	39.63
ERR907003	ERR907003	-	PubMLST (https://pubmlst.org/bigsdb?db=pubmlst_spneumoniae_isolates)	the United States	2010	-	-	-	-	-	61	17F	-	1794	10	16	54	1	15	1	31	Triple	1	4	0	1_4_0	-	-	-	-	-	-	-	-	I	no	no	no	no	no	no	no	-	221.2	39	256918	1997503	92.6	39.63
ERR907030	ERR907030	-	PubMLST (https://pubmlst.org/bigsdb?db=pubmlst_spneumoniae_isolates)	the United States	2011	-	-	-	-	-	61	17F	-	1794	10	16	54	1	15	1	31	Triple	1	4	0	1_4_0	-	-	-	-	-	-	-	-	I	no	no	no	no	no	no	no	-	232.9	56	245406	2061896	95.6	39.66
ERR907038	ERR907038	-	PubMLST (https://pubmlst.org/bigsdb?db=pubmlst_spneumoniae_isolates)	the United States	2011	-	-	-	-	-	32	12F	-	218	10	20	14	1	6	1	29	Triple	0	0	2	0_0_2	-	-	-	-	-	-	-	-	I	no	no	no	no	no	no	no	-	293.2	48	181122	1986775	92.1	39.69
ERR907100	ERR907100	-	PubMLST (https://pubmlst.org/bigsdb?db=pubmlst_spneumoniae_isolates)	the United States	1998	-	-	-	-	-	32	12F	-	218	10	20	14	1	6	1	29	Triple	0	0	2	0_0_2	-	-	-	-	-	-	-	-	I	no	no	no	no	no	no	no	-	255.4	56	318230	1996749	92.6	39.66
ERR907163	ERR907163	-	PubMLST (https://pubmlst.org/bigsdb?db=pubmlst_spneumoniae_isolates)	the United States	2011	-	-	-	-	-	32	07F	-	3544	10	20	8	1	6	1	29	Triple	2	0	2	2_0_2	-	-	-	-	-	-	-	-	I	yes	no	yes	no	no	no	no	-	244.9	50	354210	1968062	91.3	39.72
ERR907164	ERR907164	-	PubMLST (https://pubmlst.org/bigsdb?db=pubmlst_spneumoniae_isolates)	the United States	2011	-	-	-	-	-	32	07F	-	3544	10	20	8	1	6	1	29	Triple	2	0	2	2_0_2	-	-	-	-	-	-	-	-	I	yes	no	yes	no	no	no	no	-	255.4	57	245552	1963697	91.1	39.72
ERR907197	ERR907197	-	PubMLST (https://pubmlst.org/bigsdb?db=pubmlst_spneumoniae_isolates)	the United States	2011	-	-	-	-	-	61	17F	-	1794	10	16	54	1	15	1	31	Triple	1	4	0	1_4_0	-	-	-	-	-	-	-	-	I	no	no	no	no	no	no	no	-	236.8	44	184565	2039291	94.6	39.65
ERR907308	ERR907308	-	PubMLST (https://pubmlst.org/bigsdb?db=pubmlst_spneumoniae_isolates)	the United States	2012	-	-	-	-	-	61	17F	-	1794	10	16	54	1	15	1	31	Triple	1	4	0	1_4_0	-	-	-	-	-	-	-	-	I	no	no	no	no	no	no	no	-	224.7	41	256918	1998919	92.7	39.63
ERR907312	ERR907312	-	PubMLST (https://pubmlst.org/bigsdb?db=pubmlst_spneumoniae_isolates)	the United States	2010	-	-	-	-	-	61	17F	-	1794	10	16	54	1	15	1	31	Triple	1	4	0	1_4_0	-	-	-	-	-	-	-	-	I	no	no	no	no	no	no	no	-	250	47	182352	1995929	92.6	39.63
ERR907316	ERR907316	-	PubMLST (https://pubmlst.org/bigsdb?db=pubmlst_spneumoniae_isolates)	the United States	2010	-	-	-	-	-	61	17F	-	1794	10	16	54	1	15	1	31	Triple	1	4	0	1_4_0	-	-	-	-	-	-	-	-	I	no	no	no	no	no	no	no	-	217.3	45	184588	1996669	92.6	39.63
ERR907456	ERR907456	-	PubMLST (https://pubmlst.org/bigsdb?db=pubmlst_spneumoniae_isolates)	the United States	1998	-	-	-	-	-	61	17F	-	1794	10	16	54	1	15	1	31	Triple	1	4	0	1_4_0	-	-	-	-	-	-	-	-	I	no	no	no	no	no	no	no	-	250.2	44	206185	1997773	92.6	39.63
ERR907474	ERR907474	-	PubMLST (https://pubmlst.org/bigsdb?db=pubmlst_spneumoniae_isolates)	the United States	2007	-	-	-	-	-	61	17F	-	1794	10	16	54	1	15	1	31	Triple	1	4	0	1_4_0	-	-	-	-	-	-	-	-	I	no	no	no	no	no	no	no	-	265.3	47	184239	1997806	92.6	39.63
ERR907509	ERR907509	-	PubMLST (https://pubmlst.org/bigsdb?db=pubmlst_spneumoniae_isolates)	the United States	2007	-	-	-	-	-	61	17F	-	1794	10	16	54	1	15	1	31	Triple	1	4	0	1_4_0	-	-	-	-	-	-	-	-	I	no	no	no	no	no	no	no	-	236.8	51	171149	1997316	92.6	39.64
ERR907510	ERR907510	-	PubMLST (https://pubmlst.org/bigsdb?db=pubmlst_spneumoniae_isolates)	the United States	2007	-	-	-	-	-	61	17F	-	1794	10	16	54	1	15	1	31	Triple	1	4	0	1_4_0	-	-	-	-	-	-	-	-	I	no	no	no	no	no	no	no	-	229.1	49	184588	1996961	92.6	39.63
ERR907535	ERR907535	-	PubMLST (https://pubmlst.org/bigsdb?db=pubmlst_spneumoniae_isolates)	the United States	2006	-	-	-	-	-	61	17F	-	1794	10	16	54	1	15	1	31	Triple	1	4	0	1_4_0	-	-	-	-	-	-	-	-	I	no	no	no	no	no	no	no	-	206.1	54	171149	1996149	92.6	39.63
ERR907592	ERR907592	-	PubMLST (https://pubmlst.org/bigsdb?db=pubmlst_spneumoniae_isolates)	the United States	2007	-	-	-	-	-	61	17F	-	1794	10	16	54	1	15	1	31	Triple	1	4	0	1_4_0	-	-	-	-	-	-	-	-	I	no	no	no	no	no	no	no	-	235.9	42	256917	1997524	92.6	39.63
ERR907619	ERR907619	-	PubMLST (https://pubmlst.org/bigsdb?db=pubmlst_spneumoniae_isolates)	the United States	2007	-	-	-	-	-	61	17F	-	1794	10	16	54	1	15	1	31	Triple	1	4	0	1_4_0	-	-	-	-	-	-	-	-	I	no	no	no	no	no	no	no	-	264.8	50	226201	1996462	92.6	39.63
ERR907632	ERR907632	-	PubMLST (https://pubmlst.org/bigsdb?db=pubmlst_spneumoniae_isolates)	the United States	2007	-	-	-	-	-	61	17F	-	1794	10	16	54	1	15	1	31	Triple	1	4	0	1_4_0	-	-	-	-	-	-	-	-	I	no	no	no	no	no	no	no	-	201.2	43	191370	1998088	92.7	39.63
ERR907657	ERR907657	-	PubMLST (https://pubmlst.org/bigsdb?db=pubmlst_spneumoniae_isolates)	the United States	2007	-	-	-	-	-	61	17F	-	1794	10	16	54	1	15	1	31	Triple	1	4	0	1_4_0	-	-	-	-	-	-	-	-	I	no	no	no	no	no	no	no	-	230.3	47	191369	1997728	92.6	39.63
ERR907658	ERR907658	-	PubMLST (https://pubmlst.org/bigsdb?db=pubmlst_spneumoniae_isolates)	the United States	2006	-	-	-	-	-	32	12F	-	218	10	20	14	1	6	1	29	Triple	0	0	2	0_0_2	-	-	-	-	-	-	-	-	I	no	no	no	no	no	no	no	-	253.1	43	271639	1986587	92.1	39.69
ERR907703	ERR907703	-	PubMLST (https://pubmlst.org/bigsdb?db=pubmlst_spneumoniae_isolates)	the United States	2007	-	-	-	-	-	32	12F	-	218	10	20	14	1	6	1	29	Triple	0	0	2	0_0_2	-	-	-	-	-	-	-	-	I	no	no	no	no	no	no	no	-	201.8	44	271699	1986440	92.1	39.69
ERR907707	ERR907707	-	PubMLST (https://pubmlst.org/bigsdb?db=pubmlst_spneumoniae_isolates)	the United States	2007	-	-	-	-	-	61	17F	-	1794	10	16	54	1	15	1	31	Triple	1	4	0	1_4_0	-	-	-	-	-	-	-	-	I	no	no	no	no	no	no	no	-	228.9	38	184249	1998742	92.7	39.63
ERR907718	ERR907718	-	PubMLST (https://pubmlst.org/bigsdb?db=pubmlst_spneumoniae_isolates)	the United States	2007	-	-	-	-	-	61	17F	-	1794	10	16	54	1	15	1	31	Triple	1	4	0	1_4_0	-	-	-	-	-	-	-	-	I	no	no	no	no	no	no	no	-	253.1	46	171335	1999442	92.7	39.63
ERR907724	ERR907724	-	PubMLST (https://pubmlst.org/bigsdb?db=pubmlst_spneumoniae_isolates)	the United States	2007	-	-	-	-	-	32	12F	-	218	10	20	14	1	6	1	29	Triple	0	0	2	0_0_2	-	-	-	-	-	-	-	-	I	no	no	no	no	no	no	no	-	220	55	255756	1986360	92.1	39.7
ERR907783	ERR907783	-	PubMLST (https://pubmlst.org/bigsdb?db=pubmlst_spneumoniae_isolates)	the United States	2007	-	-	-	-	-	61	17F	-	1794	10	16	54	1	15	1	31	Triple	1	4	0	1_4_0	-	-	-	-	-	-	-	-	I	no	no	no	no	no	no	no	-	245.8	41	256933	1998615	92.7	39.63
ERR907825	ERR907825	-	PubMLST (https://pubmlst.org/bigsdb?db=pubmlst_spneumoniae_isolates)	the United States	2007	-	-	-	-	-	32	12F	-	220	10	20	14	1	9	1	29	Triple	0	0	2	0_0_2	-	-	-	-	-	-	-	-	I	no	no	no	no	no	no	no	-	242	56	152247	1963540	91	39.77
ERR907870	ERR907870	-	PubMLST (https://pubmlst.org/bigsdb?db=pubmlst_spneumoniae_isolates)	the United States	2008	-	-	-	-	-	61	17F	-	1794	10	16	54	1	15	1	31	Triple	1	4	0	1_4_0	-	-	-	-	-	-	-	-	I	no	no	no	no	no	no	no	-	215.8	43	184588	1991061	92.3	39.65
PC0027	DRR410708	26602268	Nakano S, et al. Vaccine. 2016. (Pneumocatch collection)	Japan	2012	6	0	blood	IPD	Shizuoka	32	19A	19A	2331	10	16	150	1	17	1	29	-	2	0	689	2_0_689	≤0.06	PEN-S	0.5	CTX-S	≤0.06	MEM-S	4	EM-R	I	no	no	no	no	yes	yes	no	Tn2009	241.4	67	153145	2124202	98.5	39.64
PC0029	DRR410709	26602268	Nakano S, et al. Vaccine. 2016. (Pneumocatch collection)	Japan	2012	6	2	blood	IPD	Shizuoka	32	19A	19A	5842	10	16	150	1	13	1	29	Single	2	0	137	2_0_137	≤0.06	PEN-S	0.12	CTX-S	≤0.06	MEM-S	2	EM-R	I	no	no	no	no	yes	yes	no	Tn2009	71.7	83	210976	2124427	98.5	39.67
PC0104	DRR410752	26602268	Nakano S, et al. Vaccine. 2016. (Pneumocatch collection)	Japan	2012	11	0	middle_ear_effusion	non-IPD	Shizuoka	32	19A	19A	2331	10	16	150	1	17	1	29	-	2	0	689	2_0_689	≤0.06	PEN-S	0.5	CTX-S	≤0.06	MEM-S	8	EM-R	I	no	no	no	no	yes	yes	no	Tn2009	121.6	51	153145	2086013	96.7	39.66
PC0123	DRR410763	26602268	Nakano S, et al. Vaccine. 2016. (Pneumocatch collection)	Japan	2012	12	3	middle_ear_effusion	non-IPD	Yamaguchi	Not assigned	19A	19A	2331	10	16	150	1	17	1	29	-	2	0	JP67	2_0_JP67	≤0.06	PEN-S	1	CTX-NS	≤0.06	MEM-S	>128	EM-R	I	no	no	no	yes	no	yes	no	Tn3872	149.9	96	236966	2149792	99.7	39.64
PC0128	DRR410765	26602268	Nakano S, et al. Vaccine. 2016. (Pneumocatch collection)	Japan	2012	12	1	middle_ear_effusion	non-IPD	Gifu	32	19A	19A	2331	10	16	150	1	17	1	29	-	2	0	689	2_0_689	≤0.06	PEN-S	0.5	CTX-S	≤0.06	MEM-S	4	EM-R	I	no	no	no	no	yes	yes	no	Tn2009	134.2	61	186128	2087513	96.8	39.63
PC0166	DRR410785	26602268	Nakano S, et al. Vaccine. 2016. (Pneumocatch collection)	Japan	2013	3	4	middle_ear_effusion	non-IPD	Gifu	32	19A	19A	9647	10	416	150	1	17	1	29	Single	2	JP25	689	2_JP25_689	≤0.06	PEN-S	0.5	CTX-S	≤0.06	MEM-S	2	EM-R	I	no	no	no	no	yes	yes	no	Tn2009	274.1	77	184675	2092165	97	39.63
PC0199	DRR410806	26602268	Nakano S, et al. Vaccine. 2016. (Pneumocatch collection)	Japan	2013	4	0	blood	IPD	Kanagawa	32	19A	19A	2331	10	16	150	1	17	1	29	-	2	0	689	2_0_689	≤0.06	PEN-S	0.5	CTX-S	≤0.06	MEM-S	4	EM-R	I	no	no	no	no	yes	yes	no	Tn2009	140.3	64	211037	2088091	96.8	39.66
PC0231	DRR410822	26602268	Nakano S, et al. Vaccine. 2016. (Pneumocatch collection)	Japan	2012	5	3	blood	IPD	Osaka	32	19A	19A	5842	10	16	150	1	13	1	29	Single	2	0	137	2_0_137	≤0.06	PEN-S	0.25	CTX-S	≤0.06	MEM-S	4	EM-R	I	no	no	no	no	yes	yes	no	Tn2009	77.3	61	186254	2123768	98.5	39.66
PC0325	DRR410866	26602268	Nakano S, et al. Vaccine. 2016. (Pneumocatch collection)	Japan	2013	5	1	middle_ear_effusion	non-IPD	Shizuoka	32	19A	19A	2331	10	16	150	1	17	1	29	-	2	0	689	2_0_689	≤0.06	PEN-S	0.5	CTX-S	≤0.06	MEM-S	2	EM-R	I	no	no	no	no	yes	yes	no	Tn2009	123.5	69	211039	2123543	98.5	39.67
PC0328	DRR410869	26602268	Nakano S, et al. Vaccine. 2016. (Pneumocatch collection)	Japan	2013	7	1	blood	IPD	Miyagi	32	19A	19A	2331	10	16	150	1	17	1	29	-	2	0	689	2_0_689	≤0.06	PEN-S	0.5	CTX-S	≤0.06	MEM-S	2	EM-R	I	no	no	no	no	yes	yes	no	Tn2009	332.3	61	211037	2088797	96.9	39.66
PC0394	DRR410902	26602268	Nakano S, et al. Vaccine. 2016. (Pneumocatch collection)	Japan	2013	10	0	blood	IPD	Wakayama	32	19A	19A	2331	10	16	150	1	17	1	29	-	2	0	689	2_0_689	≤0.06	PEN-S	0.25	CTX-S	≤0.06	MEM-S	4	EM-R	I	no	no	no	no	yes	yes	no	Tn2009	179.3	51	224503	2134629	99	39.63
PC0403	DRR410905	26602268	Nakano S, et al. Vaccine. 2016. (Pneumocatch collection)	Japan	2013	10	1	middle_ear_effusion	non-IPD	Chiba	32	19A	19A	2331	10	16	150	1	17	1	29	-	2	0	689	2_0_689	≤0.06	PEN-S	0.5	CTX-S	≤0.06	MEM-S	4	EM-R	I	no	no	no	no	yes	yes	no	Tn2009	142.1	70	215701	2121922	98.4	39.67
PC0442	DRR410924	26602268	Nakano S, et al. Vaccine. 2016. (Pneumocatch collection)	Japan	2013	12	1	middle_ear_effusion	non-IPD	Hokkaido	32	19A	19A	5237	10	16	150	1	30	1	29	Single	13	0	73	13_0_73	≤0.06	PEN-S	1	CTX-NS	≤0.06	MEM-S	>128	EM-R	I	no	no	no	yes	no	yes	no	Tn3872	118.9	57	306006	2088685	96.9	39.64
PC0464	DRR410930	26602268	Nakano S, et al. Vaccine. 2016. (Pneumocatch collection)	Japan	2013	11	1	middle_ear_effusion	non-IPD	Shizuoka	32	19A	19A	10260	10	16	150	1	17	1	648	Single	2	0	689	2_0_689	≤0.06	PEN-S	0.5	CTX-S	≤0.06	MEM-S	4	EM-R	I	no	no	no	no	yes	yes	no	Tn2009	70	53	265370	2119595	98.3	39.68
PC0476	DRR410940	26602268	Nakano S, et al. Vaccine. 2016. (Pneumocatch collection)	Japan	2014	1	2	blood	IPD	Shizuoka	32	19A	19A	2331	10	16	150	1	17	1	29	-	2	0	689	2_0_689	≤0.06	PEN-S	0.25	CTX-S	≤0.06	MEM-S	4	EM-R	I	no	no	no	no	yes	yes	no	Tn2009	50.2	64	211493	2087110	96.8	39.66
PC0490	DRR410948	26602268	Nakano S, et al. Vaccine. 2016. (Pneumocatch collection)	Japan	2014	2	8	cerebral_fluid	IPD	Ibaraki	32	19A	19A	2331	10	16	150	1	17	1	29	-	2	0	689	2_0_689	≤0.06	PEN-S	0.5	CTX-S	≤0.06	MEM-S	2	EM-R	I	no	no	no	no	yes	yes	no	Tn2009	90.7	66	265040	2118230	98.2	39.67
PC0502	DRR410954	26602268	Nakano S, et al. Vaccine. 2016. (Pneumocatch collection)	Japan	2014	2	0	blood	IPD	Aichi	32	19A	19A	2331	10	16	150	1	17	1	29	-	13	0	689	13_0_689	0.12	PEN-R	2	CTX-NS	≤0.06	MEM-S	4	EM-R	I	no	no	no	no	yes	yes	no	Tn2009	63.3	65	264120	2087133	96.8	39.66
PC0614	DRR411003	26602268	Nakano S, et al. Vaccine. 2016. (Pneumocatch collection)	Japan	2014	6	2	blood	IPD	Miyagi	32	19A	19A	2331	10	16	150	1	17	1	29	-	2	0	689	2_0_689	≤0.06	PEN-S	0.25	CTX-S	≤0.06	MEM-S	2	EM-R	I	no	no	no	no	yes	yes	no	Tn2009	145.8	48	337722	2123610	98.5	39.67
PC0642	DRR411015	26602268	Nakano S, et al. Vaccine. 2016. (Pneumocatch collection)	Japan	2014	7	0	blood	IPD	Aichi	32	19A	19A	2331	10	16	150	1	17	1	29	-	2	0	689	2_0_689	≤0.06	PEN-S	0.5	CTX-S	≤0.06	MEM-S	4	EM-R	I	no	no	no	no	yes	yes	no	Tn2009	71	53	211166	2083130	96.6	39.67
PC0736	DRR411065	31882246	Nakano S, et al. Vaccine. 2020. (Pneumocatch collection)	Japan	2015	1	1	middle_ear_effusion	non-IPD	Saitama	32	19A	19A	2331	10	16	150	1	17	1	29	-	2	0	689	2_0_689	≤0.06	PEN-S	0.5	CTX-S	≤0.06	MEM-S	2	EM-R	I	no	no	no	no	yes	yes	no	Tn2009	104.2	59	211084	2090485	96.9	39.63
PC0739	DRR706012	31882246	Nakano S, et al. Vaccine. 2020. (Pneumocatch collection)	Japan	2015	1	1	abscess	non-IPD	Saitama	32	19A	19A	2331	10	16	150	1	17	1	29	-	2	0	689	2_0_689	≤0.06	PEN-S	0.5	CTX-S	≤0.06	MEM-S	4	EM-R	I	no	no	no	no	yes	yes	no	Tn2009	64	50	211169	2094553	97.1	39.63
PC0795	DRR411111	31882246	Nakano S, et al. Vaccine. 2020. (Pneumocatch collection)	Japan	2015	4	1	blood	IPD	Aichi	32	19A	19A	2331	10	16	150	1	17	1	29	-	2	0	689	2_0_689	≤0.06	PEN-S	0.5	CTX-S	≤0.06	MEM-S	4	EM-R	I	no	no	no	no	yes	yes	no	Tn2009	103.4	43	321311	2080797	96.5	39.66
PC0804	DRR411117	31882246	Nakano S, et al. Vaccine. 2020. (Pneumocatch collection)	Japan	2015	4	4	middle_ear_effusion	non-IPD	Yamaguchi	32	19A	19A	2331	10	16	150	1	17	1	29	-	2	0	689	2_0_689	≤0.06	PEN-S	0.5	CTX-S	≤0.06	MEM-S	2	EM-R	I	no	no	no	no	yes	yes	no	Tn2009	96.2	54	211077	2089668	96.9	39.63
PC0842	DRR411143	31882246	Nakano S, et al. Vaccine. 2020. (Pneumocatch collection)	Japan	2015	5	3	blood	IPD	Kanagawa	Not assigned	19A	19A	2331	10	16	150	1	17	1	29	-	2	0	689	2_0_689	≤0.06	PEN-S	0.5	CTX-S	≤0.06	MEM-S	4	EM-R	I	no	no	no	no	yes	yes	no	Tn2009	65.2	78	203912	2126078	98.6	39.63
PC0891	DRR411177	31882246	Nakano S, et al. Vaccine. 2020. (Pneumocatch collection)	Japan	2015	5	1	middle_ear_effusion	non-IPD	Shizuoka	32	19A	19A	2331	10	16	150	1	17	1	29	-	2	0	689	2_0_689	≤0.06	PEN-S	0.5	CTX-S	≤0.06	MEM-S	2	EM-R	I	no	no	no	no	yes	yes	no	Tn2009	151.6	53	207642	2080106	96.5	39.65
PC1017	DRR411273	31882246	Nakano S, et al. Vaccine. 2020. (Pneumocatch collection)	Japan	2015	12	1	middle_ear_effusion	non-IPD	Shizuoka	32	19A	19A	2331	10	16	150	1	17	1	29	-	2	0	689	2_0_689	≤0.06	PEN-S	0.5	CTX-S	≤0.06	MEM-S	4	EM-R	I	no	no	no	no	yes	yes	no	Tn2009	159.8	69	181197	2117522	98.2	39.67
PC1086	DRR411318	31882246	Nakano S, et al. Vaccine. 2020. (Pneumocatch collection)	Japan	2016	4	4	blood	IPD	Shizuoka	32	19A	19A	2331	10	16	150	1	17	1	29	-	2	0	689	2_0_689	≤0.06	PEN-S	0.5	CTX-S	≤0.06	MEM-S	2	EM-R	I	no	no	no	no	yes	yes	no	Tn2009	71.2	94	125558	2113801	98	39.67
PC1171	DRR411379	31882246	Nakano S, et al. Vaccine. 2020. (Pneumocatch collection)	Japan	2016	6	1	middle_ear_effusion	non-IPD	Chiba	32	09N	09N	405	10	20	2	1	6	1	29	Triple	23	0	0	23_0_0	≤0.06	PEN-S	≤0.06	CTX-S	≤0.06	MEM-S	≤0.06	EM-S	I	no	no	no	no	no	no	no	-	124.4	62	328606	1981655	91.9	39.68
PC1268	DRR411446	31882246	Nakano S, et al. Vaccine. 2020. (Pneumocatch collection)	Japan	2016	10	3	blood	IPD	Aichi	32	19A	19A	2331	10	16	150	1	17	1	29	-	2	0	689	2_0_689	≤0.06	PEN-S	0.5	CTX-S	≤0.06	MEM-S	4	EM-R	I	no	no	no	no	yes	yes	no	Tn2009	136.8	58	198824	2116987	98.2	39.65
PC1437	DRR411555	31882246	Nakano S, et al. Vaccine. 2020. (Pneumocatch collection)	Japan	2017	5	3	blood	IPD	Gunma	32	19A	19A	2331	10	16	150	1	17	1	29	-	2	0	689	2_0_689	≤0.06	PEN-S	0.5	CTX-S	≤0.06	MEM-S	4	EM-R	I	no	no	no	no	yes	yes	no	Tn2009	161.4	60	176830	2125311	98.5	39.63
PC1522	DRR411620	31882246	Nakano S, et al. Vaccine. 2020. (Pneumocatch collection)	Japan	2017	9	0	middle_ear_effusion	non-IPD	Shizuoka	32	19A	19A	2331	10	16	150	1	17	1	29	-	2	0	689	2_0_689	≤0.06	PEN-S	0.25	CTX-S	≤0.06	MEM-S	2	EM-R	I	no	no	no	no	yes	yes	no	Tn2009	110.4	64	210952	2124374	98.5	39.65
SRR11129933	SRR11129933	-	Pathogenwatch (https://pathogen.watch)	the United States	2018	-	-	-	-	-	32	12F	-	220	10	20	14	1	9	1	29	Triple	0	0	2	0_0_2	-	-	-	-	-	-	-	-	I	no	no	no	no	no	no	no	-	112.5	47	196773	1979513	91.8	39.79
SRR11129935	SRR11129935	-	Pathogenwatch (https://pathogen.watch)	the United States	2018	-	-	-	-	-	32	09N	-	405	10	20	2	1	6	1	29	Triple	23	0	0	23_0_0	-	-	-	-	-	-	-	-	I	no	no	no	no	no	no	no	-	107	47	279879	2049041	95	39.66
SRR11129950	SRR11129950	-	Pathogenwatch (https://pathogen.watch)	the United States	2018	-	-	-	-	-	32	12F	-	3522	10	20	190	1	6	1	29	Triple	0	0	2	0_0_2	-	-	-	-	-	-	-	-	I	no	no	no	no	no	no	no	-	85.5	36	511978	2001649	92.8	39.72
SRR11129956	SRR11129956	-	Pathogenwatch (https://pathogen.watch)	the United States	2018	-	-	-	-	-	32	12F	-	11249	10	20	480	1	6	1	29	Triple	0	0	2	0_0_2	-	-	-	-	-	-	-	-	I	no	no	no	no	no	no	no	-	104.1	43	390263	2014327	93.4	39.68
SRR11130071	SRR11130071	-	Pathogenwatch (https://pathogen.watch)	the United States	2018	-	-	-	-	-	32	12F	-	3522	10	20	190	1	6	1	29	Triple	0	0	2	0_0_2	-	-	-	-	-	-	-	-	I	no	no	no	no	no	no	no	-	57.2	52	390566	2013851	93.4	39.68
SRR11130083	SRR11130083	-	Pathogenwatch (https://pathogen.watch)	the United States	2018	-	-	-	-	-	32	12F	-	11595	10	20	495	1	6	1	29	Triple	0	0	0	0_0_0	-	-	-	-	-	-	-	-	I	no	no	no	no	yes	no	no	only MEGA	110.8	65	210717	2057021	95.4	39.66
SRR11130124	SRR11130124	-	Pathogenwatch (https://pathogen.watch)	the United States	2018	-	-	-	-	-	32	09N	-	4666	10	5	2	1	6	1	29	Triple	23	0	0	23_0_0	-	-	-	-	-	-	-	-	I	no	no	no	no	no	no	no	-	83	57	240532	2006873	93.1	39.65
SRR11130137	SRR11130137	-	Pathogenwatch (https://pathogen.watch)	the United States	2018	-	-	-	-	-	32	09N	-	405	10	20	2	1	6	1	29	Triple	23	0	0	23_0_0	-	-	-	-	-	-	-	-	I	no	no	no	no	no	no	no	-	88.3	47	328968	1996484	92.6	39.69
SRR11130148	SRR11130148	-	Pathogenwatch (https://pathogen.watch)	the United States	2018	-	-	-	-	-	32	09N	-	405	10	20	2	1	6	1	29	Triple	23	0	0	23_0_0	-	-	-	-	-	-	-	-	I	no	no	no	no	no	no	no	-	77.6	51	328965	1996216	92.6	39.69
SRR11130171	SRR11130171	-	Pathogenwatch (https://pathogen.watch)	the United States	2018	-	-	-	-	-	32	12F	-	220	10	20	14	1	9	1	29	Triple	0	0	2	0_0_2	-	-	-	-	-	-	-	-	I	no	no	no	no	no	no	no	-	68.2	50	196776	1979278	91.8	39.79
SRR11130217	SRR11130217	-	Pathogenwatch (https://pathogen.watch)	the United States	2018	-	-	-	-	-	32	12F	-	220	10	20	14	1	9	1	29	Triple	0	0	2	0_0_2	-	-	-	-	-	-	-	-	I	no	no	no	no	no	no	no	-	74.3	59	196780	1981363	91.9	39.79
SRR11130254	SRR11130254	-	Pathogenwatch (https://pathogen.watch)	the United States	2018	-	-	-	-	-	32	09N	-	405	10	20	2	1	6	1	29	Triple	23	0	0	23_0_0	-	-	-	-	-	-	-	-	I	no	no	no	no	no	no	no	-	95	50	329127	1996526	92.6	39.69
SRR11130270	SRR11130270	-	Pathogenwatch (https://pathogen.watch)	the United States	2018	-	-	-	-	-	32	12F	-	220	10	20	14	1	9	1	29	Triple	0	0	2	0_0_2	-	-	-	-	-	-	-	-	I	no	no	no	no	no	no	no	-	87.5	42	196955	1979803	91.8	39.78
SRR11130278	SRR11130278	-	Pathogenwatch (https://pathogen.watch)	the United States	2018	-	-	-	-	-	32	09N	-	405	10	20	2	1	6	1	29	Triple	23	0	0	23_0_0	-	-	-	-	-	-	-	-	I	no	no	no	no	no	no	no	-	60.3	63	328961	2027081	94	39.71
SRR11130294	SRR11130294	-	Pathogenwatch (https://pathogen.watch)	the United States	2018	-	-	-	-	-	32	09N	-	405	10	20	2	1	6	1	29	Triple	23	0	0	23_0_0	-	-	-	-	-	-	-	-	I	no	no	no	no	no	no	no	-	54.7	57	328969	2031892	94.2	39.71
SRR11130300	SRR11130300	-	Pathogenwatch (https://pathogen.watch)	the United States	2018	-	-	-	-	-	32	09N	-	405	10	20	2	1	6	1	29	Triple	23	0	0	23_0_0	-	-	-	-	-	-	-	-	I	no	no	no	no	no	no	no	-	71.5	59	329197	2046523	94.9	39.67
SRR11130303	SRR11130303	-	Pathogenwatch (https://pathogen.watch)	the United States	2018	-	-	-	-	-	32	09N	-	405	10	20	2	1	6	1	29	Triple	23	0	0	23_0_0	-	-	-	-	-	-	-	-	I	no	no	no	no	no	no	no	-	63.2	50	328967	1977631	91.7	39.74
SRR11130319	SRR11130319	-	Pathogenwatch (https://pathogen.watch)	the United States	2018	-	-	-	-	-	32	12F	-	220	10	20	14	1	9	1	29	Triple	0	0	17	0_0_17	-	-	-	-	-	-	-	-	I	no	no	no	no	no	no	no	-	76.5	50	186351	1981092	91.9	39.79
SRR11130438	SRR11130438	-	Pathogenwatch (https://pathogen.watch)	the United States	2018	-	-	-	-	-	32	12F	-	220	10	20	14	1	9	1	29	Triple	0	0	17	0_0_17	-	-	-	-	-	-	-	-	I	no	no	no	no	no	no	no	-	110	45	186343	1980062	91.8	39.79
SRR11130453	SRR11130453	-	Pathogenwatch (https://pathogen.watch)	the United States	2018	-	-	-	-	-	32	12F	-	220	10	20	14	1	9	1	29	Triple	0	0	2	0_0_2	-	-	-	-	-	-	-	-	I	no	no	no	no	no	no	no	-	108.2	40	186299	1979455	91.8	39.79
SRR11130454	SRR11130454	-	Pathogenwatch (https://pathogen.watch)	the United States	2018	-	-	-	-	-	32	12F	-	220	10	20	14	1	9	1	29	Triple	0	0	2	0_0_2	-	-	-	-	-	-	-	-	I	no	no	no	no	no	no	no	-	119.5	38	186299	1979764	91.8	39.79
SRR11130551	SRR11130551	-	Pathogenwatch (https://pathogen.watch)	the United States	2018	-	-	-	-	-	Not assigned	09N	-	1794	10	16	54	1	15	1	31	Triple	1	4	0	1_4_0	-	-	-	-	-	-	-	-	I	no	no	no	no	no	no	no	-	99.4	45	198084	2083683	96.6	39.51
SRR11130616	SRR11130616	-	Pathogenwatch (https://pathogen.watch)	the United States	2018	-	-	-	-	-	32	12F	-	11595	10	20	495	1	6	1	29	Triple	0	0	0	0_0_0	-	-	-	-	-	-	-	-	I	no	no	no	no	yes	no	no	only MEGA	73	60	411541	2045769	94.9	39.65
SRR11130626	SRR11130626	-	Pathogenwatch (https://pathogen.watch)	the United States	2018	-	-	-	-	-	32	09N	-	4666	10	5	2	1	6	1	29	Triple	23	0	0	23_0_0	-	-	-	-	-	-	-	-	I	no	no	no	no	no	no	no	-	138.8	47	384152	2031357	94.2	39.71
SRR11130636	SRR11130636	-	Pathogenwatch (https://pathogen.watch)	the United States	2018	-	-	-	-	-	32	09N	-	405	10	20	2	1	6	1	29	Triple	23	0	0	23_0_0	-	-	-	-	-	-	-	-	I	no	no	no	no	no	no	no	-	83.4	48	328961	1989883	92.3	39.7
SRR11130691	SRR11130691	-	Pathogenwatch (https://pathogen.watch)	the United States	2018	-	-	-	-	-	32	09N	-	405	10	20	2	1	6	1	29	Triple	23	0	0	23_0_0	-	-	-	-	-	-	-	-	I	no	no	no	no	no	no	no	-	104.2	45	280037	2030748	94.2	39.71
SRR11130722	SRR11130722	-	Pathogenwatch (https://pathogen.watch)	the United States	2018	-	-	-	-	-	32	12F	-	220	10	20	14	1	9	1	29	Triple	0	0	2	0_0_2	-	-	-	-	-	-	-	-	I	no	no	no	no	no	no	no	-	73.9	50	186879	1979488	91.8	39.78
SRR11130768	SRR11130768	-	Pathogenwatch (https://pathogen.watch)	the United States	2018	-	-	-	-	-	32	12F	-	220	10	20	14	1	9	1	29	Triple	0	0	2	0_0_2	-	-	-	-	-	-	-	-	I	no	no	no	no	no	no	no	-	127.9	47	186301	2017550	93.6	39.81
SRR11130833	SRR11130833	-	Pathogenwatch (https://pathogen.watch)	the United States	2018	-	-	-	-	-	32	12F	-	11249	10	20	480	1	6	1	29	Triple	0	0	2	0_0_2	-	-	-	-	-	-	-	-	I	no	no	no	no	no	no	no	-	96.1	48	299984	2051076	95.1	39.7
SRR11130892	SRR11130892	-	Pathogenwatch (https://pathogen.watch)	the United States	2018	-	-	-	-	-	32	12F	-	218	10	20	14	1	6	1	29	Triple	0	0	0	0_0_0	-	-	-	-	-	-	-	-	I	no	no	no	no	yes	no	no	only MEGA	80.7	61	384296	2018176	93.6	39.66
SRR11130898	SRR11130898	-	Pathogenwatch (https://pathogen.watch)	the United States	2018	-	-	-	-	-	32	12F	-	218	10	20	14	1	6	1	29	Triple	0	0	0	0_0_0	-	-	-	-	-	-	-	-	I	no	no	no	no	yes	no	no	only MEGA	113.3	53	384137	2002278	92.8	39.67
SRR11140915	SRR11140915	-	Pathogenwatch (https://pathogen.watch)	the United States	2018	-	-	-	-	-	32	12F	-	220	10	20	14	1	9	1	29	Triple	0	0	2	0_0_2	-	-	-	-	-	-	-	-	I	no	no	no	no	no	no	no	-	92.5	55	152592	1979667	91.8	39.78
SRR11140974	SRR11140974	-	Pathogenwatch (https://pathogen.watch)	the United States	2018	-	-	-	-	-	32	09N	-	405	10	20	2	1	6	1	29	Triple	23	0	0	23_0_0	-	-	-	-	-	-	-	-	I	no	no	no	no	no	no	no	-	87.6	56	329127	1986996	92.1	39.69
SRR11140979	SRR11140979	-	Pathogenwatch (https://pathogen.watch)	the United States	2018	-	-	-	-	-	32	12F	-	218	10	20	14	1	6	1	29	Triple	0	0	0	0_0_0	-	-	-	-	-	-	-	-	I	no	no	no	no	yes	no	no	only MEGA	91.3	47	213435	2005328	93	39.7
SRR11140990	SRR11140990	-	Pathogenwatch (https://pathogen.watch)	the United States	2018	-	-	-	-	-	32	12F	-	218	10	20	14	1	6	1	29	Triple	0	0	0	0_0_0	-	-	-	-	-	-	-	-	I	no	no	no	no	yes	no	no	only MEGA	51.5	67	278512	2007752	93.1	39.7
SRR11140991	SRR11140991	-	Pathogenwatch (https://pathogen.watch)	the United States	2018	-	-	-	-	-	32	09N	-	4666	10	5	2	1	6	1	29	Triple	23	0	0	23_0_0	-	-	-	-	-	-	-	-	I	no	no	no	no	no	no	no	-	88.6	48	384693	1987928	92.2	39.72
SRR11140999	SRR11140999	-	Pathogenwatch (https://pathogen.watch)	the United States	2018	-	-	-	-	-	32	12F	-	218	10	20	14	1	6	1	29	Triple	0	0	0	0_0_0	-	-	-	-	-	-	-	-	I	no	no	no	no	yes	no	no	only MEGA	81.1	64	384137	2017755	93.6	39.66
SRR11141023	SRR11141023	-	Pathogenwatch (https://pathogen.watch)	the United States	2018	-	-	-	-	-	32	12F	-	218	10	20	14	1	6	1	29	Triple	0	0	0	0_0_0	-	-	-	-	-	-	-	-	I	no	no	no	no	yes	no	no	only MEGA	108.4	61	384296	2018056	93.6	39.66
SRR11141025	SRR11141025	-	Pathogenwatch (https://pathogen.watch)	the United States	2018	-	-	-	-	-	32	12F	-	218	10	20	14	1	6	1	29	Triple	0	0	0	0_0_0	-	-	-	-	-	-	-	-	I	no	no	no	no	yes	no	no	only MEGA	68.8	49	213435	2003508	92.9	39.7
SRR11141042	SRR11141042	-	Pathogenwatch (https://pathogen.watch)	the United States	2018	-	-	-	-	-	32	12F	-	220	10	20	14	1	9	1	29	Triple	0	0	2	0_0_2	-	-	-	-	-	-	-	-	I	no	no	no	no	no	no	no	-	107.1	37	196776	1979227	91.8	39.78
SRR11141058	SRR11141058	-	Pathogenwatch (https://pathogen.watch)	the United States	2018	-	-	-	-	-	32	12F	-	220	10	20	14	1	9	1	29	Triple	0	0	2	0_0_2	-	-	-	-	-	-	-	-	I	no	no	no	no	no	no	no	-	82.8	57	164611	1980386	91.8	39.79
SRR11141072	SRR11141072	-	Pathogenwatch (https://pathogen.watch)	the United States	2018	-	-	-	-	-	32	12F	-	220	10	20	14	1	9	1	29	Triple	0	0	2	0_0_2	-	-	-	-	-	-	-	-	I	no	no	no	no	no	no	no	-	117.7	49	152736	1979488	91.8	39.78
SRR11141087	SRR11141087	-	Pathogenwatch (https://pathogen.watch)	the United States	2018	-	-	-	-	-	32	09N	-	405	10	20	2	1	6	1	29	Triple	23	270	0	23_270_0	-	-	-	-	-	-	-	-	I	no	no	no	no	no	no	no	-	93.7	56	157043	2042485	94.7	39.65
SRR11141098	SRR11141098	-	Pathogenwatch (https://pathogen.watch)	the United States	2018	-	-	-	-	-	32	09N	-	405	10	20	2	1	6	1	29	Triple	23	0	0	23_0_0	-	-	-	-	-	-	-	-	I	no	no	no	no	no	no	no	-	83.5	63	318080	2072699	96.1	39.72
SRR11141145	SRR11141145	-	Pathogenwatch (https://pathogen.watch)	the United States	2018	-	-	-	-	-	32	12F	-	11249	10	20	480	1	6	1	29	Triple	0	0	2	0_0_2	-	-	-	-	-	-	-	-	I	no	no	no	no	no	no	no	-	96.2	52	299845	2009608	93.2	39.66
SRR11141151	SRR11141151	-	Pathogenwatch (https://pathogen.watch)	the United States	2018	-	-	-	-	-	32	12F	-	218	10	20	14	1	6	1	29	Triple	0	0	0	0_0_0	-	-	-	-	-	-	-	-	I	no	no	no	no	yes	no	no	only MEGA	104.8	48	213435	2000142	92.7	39.68
SRR11141162	SRR11141162	-	Pathogenwatch (https://pathogen.watch)	the United States	2018	-	-	-	-	-	32	12F	-	220	10	20	14	1	9	1	29	Triple	0	0	2	0_0_2	-	-	-	-	-	-	-	-	I	no	no	no	no	no	no	no	-	203.6	45	196773	1974289	91.5	39.77
SRR11141172	SRR11141172	-	Pathogenwatch (https://pathogen.watch)	the United States	2018	-	-	-	-	-	32	09N	-	4666	10	5	2	1	6	1	29	Triple	23	0	444	23_0_444	-	-	-	-	-	-	-	-	I	no	no	no	no	no	no	no	-	108.4	44	352020	1987972	92.2	39.68
SRR11141179	SRR11141179	-	Pathogenwatch (https://pathogen.watch)	the United States	2018	-	-	-	-	-	32	09N	-	405	10	20	2	1	6	1	29	Triple	23	0	0	23_0_0	-	-	-	-	-	-	-	-	I	no	no	no	no	no	no	no	-	105.1	49	329038	2045749	94.9	39.68
SRR11141188	SRR11141188	-	Pathogenwatch (https://pathogen.watch)	the United States	2018	-	-	-	-	-	32	09N	-	4666	10	5	2	1	6	1	29	Triple	23	0	0	23_0_0	-	-	-	-	-	-	-	-	I	no	no	no	no	yes	no	no	only MEGA	73.6	48	384153	2032687	94.3	39.7
SRR11141199	SRR11141199	-	Pathogenwatch (https://pathogen.watch)	the United States	2018	-	-	-	-	-	32	12F	-	218	10	20	14	1	6	1	29	Triple	0	0	0	0_0_0	-	-	-	-	-	-	-	-	I	no	no	no	no	yes	no	no	only MEGA	99.7	55	384298	2013423	93.4	39.7
SRR11141228	SRR11141228	-	Pathogenwatch (https://pathogen.watch)	the United States	2018	-	-	-	-	-	32	09N	-	4666	10	5	2	1	6	1	29	Triple	23	0	0	23_0_0	-	-	-	-	-	-	-	-	I	no	no	no	no	no	no	no	-	103	50	206154	2043295	94.7	39.65
SRR11141243	SRR11141243	-	Pathogenwatch (https://pathogen.watch)	the United States	2018	-	-	-	-	-	32	09N	-	4666	10	5	2	1	6	1	29	Triple	23	0	0	23_0_0	-	-	-	-	-	-	-	-	I	no	no	no	no	no	no	no	-	97.4	49	384152	2000743	92.8	39.64
SRR11141277	SRR11141277	-	Pathogenwatch (https://pathogen.watch)	the United States	2018	-	-	-	-	-	32	09N	-	405	10	20	2	1	6	1	29	Triple	23	0	0	23_0_0	-	-	-	-	-	-	-	-	I	no	no	no	no	no	no	no	-	83.9	51	279809	2036615	94.4	39.7
SRR11141285	SRR11141285	-	Pathogenwatch (https://pathogen.watch)	the United States	2018	-	-	-	-	-	32	12F	-	11249	10	20	480	1	6	1	29	Triple	0	0	2	0_0_2	-	-	-	-	-	-	-	-	I	no	no	no	no	no	no	no	-	56.3	55	390551	2014361	93.4	39.68
SRR11141305	SRR11141305	-	Pathogenwatch (https://pathogen.watch)	the United States	2018	-	-	-	-	-	32	12F	-	218	10	20	14	1	6	1	29	Triple	0	0	0	0_0_0	-	-	-	-	-	-	-	-	I	no	no	no	no	yes	no	no	only MEGA	136.4	62	384297	2017537	93.6	39.66
SRR11141313	SRR11141313	-	Pathogenwatch (https://pathogen.watch)	the United States	2018	-	-	-	-	-	32	12F	-	220	10	20	14	1	9	1	29	Triple	0	0	2	0_0_2	-	-	-	-	-	-	-	-	I	no	no	no	no	no	no	no	-	147.2	45	186302	1978006	91.7	39.79
SRR11141381	SRR11141381	-	Pathogenwatch (https://pathogen.watch)	the United States	2018	-	-	-	-	-	32	09N	-	405	10	20	2	1	6	1	29	Triple	23	0	0	23_0_0	-	-	-	-	-	-	-	-	I	no	no	no	no	no	no	no	-	57.6	73	329038	2073893	96.2	39.66
SRR11141440	SRR11141440	-	Pathogenwatch (https://pathogen.watch)	the United States	2018	-	-	-	-	-	32	09N	-	405	10	20	2	1	6	1	29	Triple	23	0	0	23_0_0	-	-	-	-	-	-	-	-	I	no	no	no	no	no	no	no	-	56.3	47	328964	1995047	92.5	39.69
SRR11141455	SRR11141455	-	Pathogenwatch (https://pathogen.watch)	the United States	2018	-	-	-	-	-	32	12F	-	220	10	20	14	1	9	1	29	Triple	0	0	2	0_0_2	-	-	-	-	-	-	-	-	I	no	no	no	no	no	no	no	-	99.9	46	152577	1980235	91.8	39.78
SRR11141486	SRR11141486	-	Pathogenwatch (https://pathogen.watch)	the United States	2018	-	-	-	-	-	32	09N	-	405	10	20	2	1	6	1	29	Triple	23	0	0	23_0_0	-	-	-	-	-	-	-	-	I	no	no	no	no	no	no	no	-	57	57	329038	2077629	96.3	39.67
SRR11141554	SRR11141554	-	Pathogenwatch (https://pathogen.watch)	the United States	2018	-	-	-	-	-	32	12F	-	218	10	20	14	1	6	1	29	Triple	0	0	0	0_0_0	-	-	-	-	-	-	-	-	I	no	no	no	no	yes	no	no	only MEGA	101.3	62	284959	2011173	93.3	39.66
SRR11141565	SRR11141565	-	Pathogenwatch (https://pathogen.watch)	the United States	2018	-	-	-	-	-	32	07F	-	15312	10	16	40	16	17	1	17	Triple	2	2	2	2_2_2	-	-	-	-	-	-	-	-	I	yes	no	no	no	no	yes	no	Tn916	65	51	293683	2055876	95.3	39.67
SRR11141597	SRR11141597	-	Pathogenwatch (https://pathogen.watch)	the United States	2018	-	-	-	-	-	32	12F	-	11249	10	20	480	1	6	1	29	Triple	0	0	2	0_0_2	-	-	-	-	-	-	-	-	I	no	no	no	no	no	no	no	-	80.4	46	390126	2014200	93.4	39.67
SRR11141648	SRR11141648	-	Pathogenwatch (https://pathogen.watch)	the United States	2018	-	-	-	-	-	32	12F	-	11595	10	20	495	1	6	1	29	Triple	0	0	0	0_0_0	-	-	-	-	-	-	-	-	I	no	no	no	no	yes	no	no	only MEGA	134.4	70	210825	2057771	95.4	39.65
SRR11141695	SRR11141695	-	Pathogenwatch (https://pathogen.watch)	the United States	2018	-	-	-	-	-	32	12F	-	220	10	20	14	1	9	1	29	Triple	0	0	2	0_0_2	-	-	-	-	-	-	-	-	I	no	no	no	no	no	no	no	-	103	45	161269	1979352	91.8	39.79
SRR11141750	SRR11141750	-	Pathogenwatch (https://pathogen.watch)	the United States	2018	-	-	-	-	-	32	12F	-	220	10	20	14	1	9	1	29	Triple	0	0	2	0_0_2	-	-	-	-	-	-	-	-	I	no	no	no	no	no	no	no	-	58.5	53	152592	1974261	91.5	39.77
SRR11141761	SRR11141761	-	Pathogenwatch (https://pathogen.watch)	the United States	2018	-	-	-	-	-	32	09N	-	405	10	20	2	1	6	1	29	Triple	23	0	0	23_0_0	-	-	-	-	-	-	-	-	I	no	no	no	no	no	no	no	-	62.9	51	297965	2034642	94.3	39.7
SRR11141777	SRR11141777	-	Pathogenwatch (https://pathogen.watch)	the United States	2018	-	-	-	-	-	32	12F	-	220	10	20	14	1	9	1	29	Triple	0	0	2	0_0_2	-	-	-	-	-	-	-	-	I	no	no	no	no	no	no	no	-	72.6	42	196768	1979709	91.8	39.78
SRR11141791	SRR11141791	-	Pathogenwatch (https://pathogen.watch)	the United States	2018	-	-	-	-	-	32	09N	-	405	10	20	2	1	6	1	29	Triple	23	0	0	23_0_0	-	-	-	-	-	-	-	-	I	no	no	no	no	no	no	no	-	85.1	44	329025	2034124	94.3	39.71
SRR11152254	SRR11152254	-	Pathogenwatch (https://pathogen.watch)	the United States	2018	-	-	-	-	-	32	12F	-	218	10	20	14	1	6	1	29	Triple	0	0	0	0_0_0	-	-	-	-	-	-	-	-	I	no	no	no	no	yes	no	no	only MEGA	92.1	48	213316	2000414	92.8	39.68
SRR11152260	SRR11152260	-	Pathogenwatch (https://pathogen.watch)	the United States	2018	-	-	-	-	-	32	12F	-	11249	10	20	480	1	6	1	29	Triple	0	0	2	0_0_2	-	-	-	-	-	-	-	-	I	no	no	no	no	no	no	no	-	75.7	48	390126	2008057	93.1	39.66
SRR11152270	SRR11152270	-	Pathogenwatch (https://pathogen.watch)	the United States	2018	-	-	-	-	-	32	12F	-	11249	10	20	480	1	6	1	29	Triple	0	0	2	0_0_2	-	-	-	-	-	-	-	-	I	no	no	no	no	no	no	no	-	97.8	42	390126	2009386	93.2	39.66
SRR11152316	SRR11152316	-	Pathogenwatch (https://pathogen.watch)	the United States	2018	-	-	-	-	-	32	12F	-	218	10	20	14	1	6	1	29	Triple	0	0	0	0_0_0	-	-	-	-	-	-	-	-	I	no	no	no	no	no	no	no	-	39.6	80	150444	1996201	92.6	39.76
SRR11152333	SRR11152333	-	Pathogenwatch (https://pathogen.watch)	the United States	2018	-	-	-	-	-	32	12F	-	220	10	20	14	1	9	1	29	Triple	0	0	2	0_0_2	-	-	-	-	-	-	-	-	I	no	no	no	no	no	no	no	-	55.4	47	187482	1980478	91.8	39.78
SRR11152401	SRR11152401	-	Pathogenwatch (https://pathogen.watch)	the United States	2018	-	-	-	-	-	32	12F	-	11249	10	20	480	1	6	1	29	Triple	0	0	2	0_0_2	-	-	-	-	-	-	-	-	I	no	no	no	no	no	no	no	-	69.6	50	390547	2049953	95.1	39.7
SRR11152487	SRR11152487	-	Pathogenwatch (https://pathogen.watch)	the United States	2018	-	-	-	-	-	32	09N	-	405	10	20	2	1	6	1	29	Triple	23	0	0	23_0_0	-	-	-	-	-	-	-	-	I	no	no	no	no	no	no	no	-	71.3	63	316206	2084670	96.7	39.68
SRR11152506	SRR11152506	-	Pathogenwatch (https://pathogen.watch)	the United States	2018	-	-	-	-	-	32	09N	-	4666	10	5	2	1	6	1	29	Triple	23	0	0	23_0_0	-	-	-	-	-	-	-	-	I	no	no	no	no	no	no	no	-	33.5	64	384152	2007021	93.1	39.66
SRR11152520	SRR11152520	-	Pathogenwatch (https://pathogen.watch)	the United States	2018	-	-	-	-	-	32	09N	-	405	10	20	2	1	6	1	29	Triple	23	0	0	23_0_0	-	-	-	-	-	-	-	-	I	no	no	no	no	no	no	no	-	59.9	56	328559	2047224	94.9	39.67
SRR11152544	SRR11152544	-	Pathogenwatch (https://pathogen.watch)	the United States	2018	-	-	-	-	-	32	12F	-	220	10	20	14	1	9	1	29	Triple	0	0	2	0_0_2	-	-	-	-	-	-	-	-	I	no	no	no	no	no	no	no	-	39.2	47	196780	1979842	91.8	39.79
SRR11152558	SRR11152558	-	Pathogenwatch (https://pathogen.watch)	the United States	2018	-	-	-	-	-	32	12F	-	220	10	20	14	1	9	1	29	Triple	0	0	2	0_0_2	-	-	-	-	-	-	-	-	I	no	no	no	no	no	no	no	-	45.5	59	152358	1980533	91.8	39.78
SRR11152560	SRR11152560	-	Pathogenwatch (https://pathogen.watch)	the United States	2018	-	-	-	-	-	32	12F	-	15315	10	20	480	1	310	1	29	Triple	0	0	2	0_0_2	-	-	-	-	-	-	-	-	I	no	no	no	no	no	no	no	-	48.9	62	333514	2014503	93.4	39.68
SRR11152566	SRR11152566	-	Pathogenwatch (https://pathogen.watch)	the United States	2018	-	-	-	-	-	32	12F	-	11249	10	20	480	1	6	1	29	Triple	0	0	2	0_0_2	-	-	-	-	-	-	-	-	I	no	no	no	no	no	no	no	-	65.7	58	390122	2014842	93.4	39.68
SRR11152577	SRR11152577	-	Pathogenwatch (https://pathogen.watch)	the United States	2018	-	-	-	-	-	32	12F	-	218	10	20	14	1	6	1	29	Triple	0	0	0	0_0_0	-	-	-	-	-	-	-	-	I	no	no	no	no	yes	no	no	only MEGA	84.8	59	213435	2006218	93	39.7
SRR11152607	SRR11152607	-	Pathogenwatch (https://pathogen.watch)	the United States	2018	-	-	-	-	-	32	12F	-	11249	10	20	480	1	6	1	29	Triple	0	0	2	0_0_2	-	-	-	-	-	-	-	-	I	no	no	no	no	no	no	no	-	94.5	46	390264	2009734	93.2	39.66
SRR11152624	SRR11152624	-	Pathogenwatch (https://pathogen.watch)	the United States	2018	-	-	-	-	-	32	12F	-	11249	10	20	480	1	6	1	29	Triple	0	0	2	0_0_2	-	-	-	-	-	-	-	-	I	no	no	no	no	no	no	no	-	97.7	42	390126	2008475	93.1	39.66
SRR11152629	SRR11152629	-	Pathogenwatch (https://pathogen.watch)	the United States	2018	-	-	-	-	-	32	3	-	405	10	20	2	1	6	1	29	Triple	23	0	0	23_0_0	-	-	-	-	-	-	-	-	I	no	no	no	no	no	no	no	-	88.7	55	246047	2013158	93.3	39.72
SRR11152634	SRR11152634	-	Pathogenwatch (https://pathogen.watch)	the United States	2018	-	-	-	-	-	32	12F	-	220	10	20	14	1	9	1	29	Triple	0	0	2	0_0_2	-	-	-	-	-	-	-	-	I	no	no	no	no	no	no	no	-	104.6	48	152358	1980202	91.8	39.79
SRR11152646	SRR11152646	-	Pathogenwatch (https://pathogen.watch)	the United States	2018	-	-	-	-	-	32	12F	-	218	10	20	14	1	6	1	29	Triple	0	0	0	0_0_0	-	-	-	-	-	-	-	-	I	no	no	no	no	yes	no	no	only MEGA	66.5	64	382920	2025815	93.9	39.65
SRR11152648	SRR11152648	-	Pathogenwatch (https://pathogen.watch)	the United States	2018	-	-	-	-	-	32	12F	-	220	10	20	14	1	9	1	29	Triple	0	0	2	0_0_2	-	-	-	-	-	-	-	-	I	no	no	no	no	no	no	no	-	57.8	57	152358	1981215	91.9	39.79
SRR11152683	SRR11152683	-	Pathogenwatch (https://pathogen.watch)	the United States	2018	-	-	-	-	-	32	12F	-	11249	10	20	480	1	6	1	29	Triple	0	0	2	0_0_2	-	-	-	-	-	-	-	-	I	no	no	no	no	no	no	no	-	110	43	390126	2009751	93.2	39.66
SRR11152696	SRR11152696	-	Pathogenwatch (https://pathogen.watch)	the United States	2018	-	-	-	-	-	32	12F	-	11249	10	20	480	1	6	1	29	Triple	0	0	2	0_0_2	-	-	-	-	-	-	-	-	I	no	no	no	no	no	no	no	-	94.5	42	390126	2009113	93.2	39.66
SRR11152710	SRR11152710	-	Pathogenwatch (https://pathogen.watch)	the United States	2018	-	-	-	-	-	32	12F	-	11249	10	20	480	1	6	1	29	Triple	0	0	2	0_0_2	-	-	-	-	-	-	-	-	I	no	no	no	no	no	no	no	-	57.2	50	390126	2008845	93.1	39.66
SRR11152711	SRR11152711	-	Pathogenwatch (https://pathogen.watch)	the United States	2018	-	-	-	-	-	32	12F	-	218	10	20	14	1	6	1	29	Triple	0	0	0	0_0_0	-	-	-	-	-	-	-	-	I	no	no	no	no	yes	no	no	only MEGA	74.8	47	213316	1998913	92.7	39.68
SRR11152729	SRR11152729	-	Pathogenwatch (https://pathogen.watch)	the United States	2018	-	-	-	-	-	32	09N	-	405	10	20	2	1	6	1	29	Triple	23	0	0	23_0_0	-	-	-	-	-	-	-	-	I	no	no	no	no	no	no	no	-	95.2	58	329145	2051723	95.1	39.66
SRR11152764	SRR11152764	-	Pathogenwatch (https://pathogen.watch)	the United States	2018	-	-	-	-	-	32	09N	-	405	10	20	2	1	6	1	29	Triple	23	0	0	23_0_0	-	-	-	-	-	-	-	-	I	no	no	no	no	no	no	no	-	108.1	53	328968	2032588	94.3	39.7
SRR11152777	SRR11152777	-	Pathogenwatch (https://pathogen.watch)	the United States	2018	-	-	-	-	-	32	12F	-	220	10	20	14	1	9	1	29	Triple	0	0	2	0_0_2	-	-	-	-	-	-	-	-	I	no	no	no	no	no	no	no	-	75.5	46	151457	1975650	91.6	39.78
SRR11152782	SRR11152782	-	Pathogenwatch (https://pathogen.watch)	the United States	2018	-	-	-	-	-	32	12F	-	218	10	20	14	1	6	1	29	Triple	0	0	0	0_0_0	-	-	-	-	-	-	-	-	I	no	no	no	no	yes	no	no	only MEGA	93.9	60	329280	2025072	93.9	39.65
SRR11152862	SRR11152862	-	Pathogenwatch (https://pathogen.watch)	the United States	2018	-	-	-	-	-	32	09N	-	405	10	20	2	1	6	1	29	Triple	23	0	0	23_0_0	-	-	-	-	-	-	-	-	I	no	no	no	no	no	no	no	-	35.4	105	119551	2078969	96.4	39.71
SRR11152914	SRR11152914	-	Pathogenwatch (https://pathogen.watch)	the United States	2018	-	-	-	-	-	32	12F	-	220	10	20	14	1	9	1	29	Triple	0	0	2	0_0_2	-	-	-	-	-	-	-	-	I	no	no	no	no	no	no	no	-	49.5	53	196944	1979165	91.8	39.79
SRR11152922	SRR11152922	-	Pathogenwatch (https://pathogen.watch)	the United States	2018	-	-	-	-	-	32	12F	-	218	10	20	14	1	6	1	29	Triple	0	0	0	0_0_0	-	-	-	-	-	-	-	-	I	no	no	no	no	yes	no	no	only MEGA	148.8	58	384297	2016624	93.5	39.66
SRR11152924	SRR11152924	-	Pathogenwatch (https://pathogen.watch)	the United States	2018	-	-	-	-	-	32	12F	-	218	10	20	14	1	6	1	29	Triple	0	0	0	0_0_0	-	-	-	-	-	-	-	-	I	no	no	no	no	yes	no	no	only MEGA	111.1	58	384297	2017716	93.6	39.66
SRR11152925	SRR11152925	-	Pathogenwatch (https://pathogen.watch)	the United States	2018	-	-	-	-	-	32	12F	-	220	10	20	14	1	9	1	29	Triple	0	0	2	0_0_2	-	-	-	-	-	-	-	-	I	no	no	no	no	no	no	no	-	135.2	50	196781	1981066	91.9	39.79
SRR11152926	SRR11152926	-	Pathogenwatch (https://pathogen.watch)	the United States	2018	-	-	-	-	-	32	09N	-	4666	10	5	2	1	6	1	29	Triple	23	0	0	23_0_0	-	-	-	-	-	-	-	-	I	no	no	no	no	yes	no	no	only MEGA	108.8	50	384153	2044141	94.8	39.66
SRR11152956	SRR11152956	-	Pathogenwatch (https://pathogen.watch)	the United States	2018	-	-	-	-	-	32	09N	-	4666	10	5	2	1	6	1	29	Triple	23	0	0	23_0_0	-	-	-	-	-	-	-	-	I	no	no	no	no	no	no	no	-	142.4	50	384152	1991626	92.4	39.7
SRR11152974	SRR11152974	-	Pathogenwatch (https://pathogen.watch)	the United States	2018	-	-	-	-	-	32	12F	-	220	10	20	14	1	9	1	29	Triple	0	0	2	0_0_2	-	-	-	-	-	-	-	-	I	no	no	no	no	no	no	no	-	114.4	42	196781	1980768	91.8	39.78
SRR11153005	SRR11153005	-	Pathogenwatch (https://pathogen.watch)	the United States	2018	-	-	-	-	-	32	09N	-	405	10	20	2	1	6	1	29	Triple	23	0	0	23_0_0	-	-	-	-	-	-	-	-	I	no	no	no	no	no	no	no	-	55.9	50	339315	2052774	95.2	39.64
SRR11153036	SRR11153036	-	Pathogenwatch (https://pathogen.watch)	the United States	2018	-	-	-	-	-	32	09N	-	405	10	20	2	1	6	1	29	Triple	23	0	0	23_0_0	-	-	-	-	-	-	-	-	I	no	no	no	no	yes	no	no	only MEGA	34.8	63	221039	2000961	92.8	39.68
SRR11153044	SRR11153044	-	Pathogenwatch (https://pathogen.watch)	the United States	2018	-	-	-	-	-	32	07F	-	218	10	20	14	1	6	1	29	Triple	2	0	2	2_0_2	-	-	-	-	-	-	-	-	I	no	no	no	no	no	yes	no	Tn916	37.2	56	196609	2078100	96.4	39.53
SRR11153051	SRR11153051	-	Pathogenwatch (https://pathogen.watch)	the United States	2018	-	-	-	-	-	32	12F	-	220	10	20	14	1	9	1	29	Triple	0	0	2	0_0_2	-	-	-	-	-	-	-	-	I	no	no	no	no	no	no	no	-	74.5	52	152358	1980943	91.9	39.79
SRR11153064	SRR11153064	-	Pathogenwatch (https://pathogen.watch)	the United States	2018	-	-	-	-	-	32	12F	-	11249	10	20	480	1	6	1	29	Triple	0	0	2	0_0_2	-	-	-	-	-	-	-	-	I	no	no	no	no	no	no	no	-	93.7	39	390122	2008804	93.1	39.66
SRR12540246	SRR12540246	-	Pathogenwatch (https://pathogen.watch)	Canada	2007	-	-	-	-	-	32	09N	-	4666	10	5	2	1	6	1	29	Triple	23	0	0	23_0_0	-	-	-	-	-	-	-	-	I	no	no	no	no	no	no	no	-	117.9	45	384044	2038581	94.5	39.65
SRR12583530	SRR12583530	-	Pathogenwatch (https://pathogen.watch)	Canada	2009	-	-	-	-	-	32	12F	-	218	10	20	14	1	6	1	29	Triple	0	0	0	0_0_0	-	-	-	-	-	-	-	-	I	no	no	no	no	no	no	no	-	48.1	39	376147	2006795	93.1	39.66
SRR12593850	SRR12593850	-	Pathogenwatch (https://pathogen.watch)	Canada	2012	-	-	-	-	-	32	12F	-	218	10	20	14	1	6	1	29	Triple	0	0	0	0_0_0	-	-	-	-	-	-	-	-	I	no	no	no	no	yes	no	no	only MEGA	82.1	44	384296	2012924	93.3	39.65
SRR12594455	SRR12594455	-	Pathogenwatch (https://pathogen.watch)	Canada	2013	-	-	-	-	-	32	12F	-	218	10	20	14	1	6	1	29	Triple	0	0	0	0_0_0	-	-	-	-	-	-	-	-	I	no	no	no	no	yes	no	no	only MEGA	55.7	54	384296	2012959	93.3	39.65
SRR12595121	SRR12595121	-	Pathogenwatch (https://pathogen.watch)	Canada	2013	-	-	-	-	-	32	12F	-	218	10	20	14	1	6	1	29	Triple	0	0	0	0_0_0	-	-	-	-	-	-	-	-	I	no	no	no	no	yes	no	no	only MEGA	71.5	48	384296	2012588	93.3	39.64
SRR12607164	SRR12607164	-	Pathogenwatch (https://pathogen.watch)	Canada	2016	-	-	-	-	-	32	12F	-	218	10	20	14	1	6	1	29	Triple	0	0	2	0_0_2	-	-	-	-	-	-	-	-	I	no	no	no	no	no	no	no	-	95.6	42	245657	2008633	93.1	39.66
SRR1393102	SRR1393102	-	Pathogenwatch (https://pathogen.watch)	the United States	2004	-	-	-	-	-	32	12F	-	218	10	20	14	1	6	1	29	Triple	0	0	0	0_0_0	-	-	-	-	-	-	-	-	I	no	no	no	no	no	no	no	-	264	65	146977	1978249	91.7	39.76
SRR1393116	SRR1393116	-	Pathogenwatch (https://pathogen.watch)	the United States	2004	-	-	-	-	-	32	12F	-	220	10	20	14	1	9	1	29	Triple	0	0	2	0_0_2	-	-	-	-	-	-	-	-	I	no	no	no	no	no	no	no	-	516.1	59	152055	1959032	90.8	39.8
SRR1393122	SRR1393122	-	Pathogenwatch (https://pathogen.watch)	the United States	2004	-	-	-	-	-	32	12F	-	220	10	20	14	1	9	1	29	Triple	0	0	2	0_0_2	-	-	-	-	-	-	-	-	I	no	no	no	no	no	no	no	-	376.4	61	152237	1962699	91	39.79
SRR1393136	SRR1393136	-	Pathogenwatch (https://pathogen.watch)	the United States	2004	-	-	-	-	-	32	12F	-	218	10	20	14	1	6	1	29	Triple	0	0	0	0_0_0	-	-	-	-	-	-	-	-	I	no	no	no	no	no	no	no	-	156.1	103	115642	1971695	91.4	39.79
SRR1393240	SRR1393240	-	Pathogenwatch (https://pathogen.watch)	the United States	1994	-	-	-	-	-	32	12F	-	220	10	20	14	1	9	1	29	Triple	0	0	2	0_0_2	-	-	-	-	-	-	-	-	I	no	no	no	no	no	no	no	-	413.1	66	119354	1955123	90.7	39.78
SRR1393283	SRR1393283	-	Pathogenwatch (https://pathogen.watch)	the United States	1994	-	-	-	-	-	32	12F	-	218	10	20	14	1	6	1	29	Triple	0	0	0	0_0_0	-	-	-	-	-	-	-	-	I	no	no	no	no	no	no	no	-	267.8	80	262736	1965711	91.1	39.77
SRR23496979	SRR23496979	37130587	Golden AR, et al. J Antimicrob Chemother. 2023.	Canada	2012	-	-	-	-	-	32	12F	-	218	10	20	14	1	6	1	29	Triple	0	0	0	0_0_0	-	-	-	-	-	-	-	-	I	no	no	no	no	yes	no	no	only MEGA	106.7	53	384264	2011804	93.3	39.64
SRR23497309	SRR23497309	37130587	Golden AR, et al. J Antimicrob Chemother. 2023.	Canada	2013	-	-	-	-	-	32	12F	-	218	10	20	14	1	6	1	29	Triple	0	0	0	0_0_0	-	-	-	-	-	-	-	-	I	no	no	no	no	yes	no	no	only MEGA	77.8	68	174289	1995817	92.5	39.74
SRR23497324	SRR23497324	37130587	Golden AR, et al. J Antimicrob Chemother. 2023.	Canada	2013	-	-	-	-	-	32	12F	-	218	10	20	14	1	6	1	29	Triple	0	0	2	0_0_2	-	-	-	-	-	-	-	-	I	no	no	no	no	no	no	no	-	75.8	56	214578	1995832	92.5	39.71
SRR23497327	SRR23497327	37130587	Golden AR, et al. J Antimicrob Chemother. 2023.	Canada	2014	-	-	-	-	-	32	12F	-	218	10	20	14	1	6	1	29	Triple	0	0	2	0_0_2	-	-	-	-	-	-	-	-	I	no	no	no	no	no	no	no	-	78.6	47	318757	2001547	92.8	39.68
SRR23497330	SRR23497330	37130587	Golden AR, et al. J Antimicrob Chemother. 2023.	Canada	2014	-	-	-	-	-	32	12F	-	218	10	20	14	1	6	1	29	Triple	0	0	2	0_0_2	-	-	-	-	-	-	-	-	I	no	no	no	no	no	no	no	-	89.9	38	386979	2006873	93.1	39.67
SRR23497332	SRR23497332	37130587	Golden AR, et al. J Antimicrob Chemother. 2023.	Canada	2013	-	-	-	-	-	32	12F	-	218	10	20	14	1	6	1	29	Triple	0	0	0	0_0_0	-	-	-	-	-	-	-	-	I	no	no	no	no	yes	no	no	only MEGA	82.7	75	174312	1987573	92.2	39.76
SRR23497977	SRR23497977	37130587	Golden AR, et al. J Antimicrob Chemother. 2023.	Canada	2015	-	-	-	-	-	32	09N	-	4666	10	5	2	1	6	1	29	Triple	23	0	0	23_0_0	-	-	-	-	-	-	-	-	I	no	no	no	no	no	no	no	-	82.2	37	383530	2026452	94	39.7
SRR23497984	SRR23497984	37130587	Golden AR, et al. J Antimicrob Chemother. 2023.	Canada	2015	-	-	-	-	-	32	09N	-	405	10	20	2	1	6	1	29	Triple	23	0	0	23_0_0	-	-	-	-	-	-	-	-	I	no	no	no	no	no	no	no	-	74	50	263649	2061352	95.6	39.69
SRR23497986	SRR23497986	37130587	Golden AR, et al. J Antimicrob Chemother. 2023.	Canada	2015	-	-	-	-	-	32	12F	-	218	10	20	14	1	6	1	29	Triple	0	0	0	0_0_0	-	-	-	-	-	-	-	-	I	no	no	no	no	yes	no	no	only MEGA	43.4	49	384137	2013969	93.4	39.65
SRR23497987	SRR23497987	37130587	Golden AR, et al. J Antimicrob Chemother. 2023.	Canada	2015	-	-	-	-	-	32	12F	-	218	10	20	14	1	6	1	29	Triple	0	0	2	0_0_2	-	-	-	-	-	-	-	-	I	no	no	no	no	no	no	no	-	76	43	305228	2007782	93.1	39.66
SRR23497993	SRR23497993	37130587	Golden AR, et al. J Antimicrob Chemother. 2023.	Canada	2015	-	-	-	-	-	32	12F	-	218	10	20	14	1	6	1	29	Triple	0	0	0	0_0_0	-	-	-	-	-	-	-	-	I	no	no	no	no	yes	no	no	only MEGA	63.9	55	384296	2013445	93.4	39.65
SRR23498003	SRR23498003	37130587	Golden AR, et al. J Antimicrob Chemother. 2023.	Canada	2015	-	-	-	-	-	32	12F	-	218	10	20	14	1	6	1	29	Triple	0	0	0	0_0_0	-	-	-	-	-	-	-	-	I	no	no	no	no	no	no	no	-	90.8	56	376151	2008458	93.1	39.66
SRR23499019	SRR23499019	37130587	Golden AR, et al. J Antimicrob Chemother. 2023.	Canada	2016	-	-	-	-	-	32	12F	-	218	10	20	14	1	6	1	29	Triple	0	0	0	0_0_0	-	-	-	-	-	-	-	-	I	no	no	no	no	yes	no	no	only MEGA	86.7	48	385757	2012943	93.3	39.65
SRR23499705	SRR23499705	37130587	Golden AR, et al. J Antimicrob Chemother. 2023.	Canada	2019	-	-	-	-	-	32	12F	-	218	10	20	14	1	6	1	29	Triple	0	0	2	0_0_2	-	-	-	-	-	-	-	-	I	no	no	no	no	no	no	no	-	97.3	45	386946	2006260	93	39.66
SRR23499725	SRR23499725	37130587	Golden AR, et al. J Antimicrob Chemother. 2023.	Canada	2018	-	-	-	-	-	32	09N	-	405	10	20	2	1	6	1	29	Triple	23	0	0	23_0_0	-	-	-	-	-	-	-	-	I	no	no	no	no	no	no	no	-	95.4	47	384131	2034628	94.3	39.66
SRR23499732	SRR23499732	37130587	Golden AR, et al. J Antimicrob Chemother. 2023.	Canada	2018	-	-	-	-	-	32	12F	-	218	10	20	14	1	6	1	29	Triple	0	0	0	0_0_0	-	-	-	-	-	-	-	-	I	no	no	no	no	no	no	no	-	47	71	262708	1982275	91.9	39.76
SRR23499957	SRR23499957	37130587	Golden AR, et al. J Antimicrob Chemother. 2023.	Canada	2020	-	-	-	-	-	32	12F	-	218	10	20	14	1	6	1	29	Triple	1	0	0	1_0_0	-	-	-	-	-	-	-	-	I	no	no	no	no	yes	no	no	only MEGA	117.4	140	120470	1966194	91.2	39.87
SRR23499966	SRR23499966	37130587	Golden AR, et al. J Antimicrob Chemother. 2023.	Canada	2020	-	-	-	-	-	32	12F	-	218	10	20	14	1	6	1	29	Triple	0	0	0	0_0_0	-	-	-	-	-	-	-	-	I	no	no	no	no	yes	no	no	only MEGA	89.7	60	206572	2011870	93.3	39.64
SRR23499968	SRR23499968	37130587	Golden AR, et al. J Antimicrob Chemother. 2023.	Canada	2019	-	-	-	-	-	32	09N	-	405	10	20	2	1	6	1	29	Triple	23	0	0	23_0_0	-	-	-	-	-	-	-	-	I	no	no	no	no	no	no	no	-	105.7	71	383259	2025902	93.9	39.69
SRR23499972	SRR23499972	37130587	Golden AR, et al. J Antimicrob Chemother. 2023.	Canada	2019	-	-	-	-	-	32	09N	-	4666	10	5	2	1	6	1	29	Triple	23	0	0	23_0_0	-	-	-	-	-	-	-	-	I	no	no	no	no	no	no	no	-	80.7	57	191246	2026460	94	39.63
SRR23499973	SRR23499973	37130587	Golden AR, et al. J Antimicrob Chemother. 2023.	Canada	2020	-	-	-	-	-	32	09N	-	405	10	20	2	1	6	1	29	Triple	23	0	0	23_0_0	-	-	-	-	-	-	-	-	I	no	no	no	no	no	no	no	-	80	157	130214	1959157	90.8	40.03
SRR23499978	SRR23499978	37130587	Golden AR, et al. J Antimicrob Chemother. 2023.	Canada	2020	-	-	-	-	-	32	12F	-	218	10	20	14	1	6	1	29	Triple	0	0	0	0_0_0	-	-	-	-	-	-	-	-	I	no	no	no	no	yes	no	no	only MEGA	86.5	54	384264	2010239	93.2	39.65
SRR23499989	SRR23499989	37130587	Golden AR, et al. J Antimicrob Chemother. 2023.	Canada	2019	-	-	-	-	-	32	12F	-	218	10	20	14	1	6	1	29	Triple	0	0	0	0_0_0	-	-	-	-	-	-	-	-	I	no	no	no	no	yes	no	no	only MEGA	84.6	61	253189	2009982	93.2	39.65
SRR23499997	SRR23499997	37130587	Golden AR, et al. J Antimicrob Chemother. 2023.	Canada	2019	-	-	-	-	-	32	12F	-	218	10	20	14	1	6	1	29	Triple	0	0	2	0_0_2	-	-	-	-	-	-	-	-	I	no	no	no	no	no	no	no	-	76.5	45	386947	2002478	92.9	39.66
SRR23500000	SRR23500000	37130587	Golden AR, et al. J Antimicrob Chemother. 2023.	Canada	2018	-	-	-	-	-	32	09N	-	405	10	20	2	1	6	1	29	Triple	23	0	0	23_0_0	-	-	-	-	-	-	-	-	I	no	no	no	no	no	no	no	-	100.7	71	207703	2052997	95.2	39.7
SRR23500008	SRR23500008	37130587	Golden AR, et al. J Antimicrob Chemother. 2023.	Canada	2019	-	-	-	-	-	32	12F	-	218	10	20	14	1	6	1	29	Triple	1	0	0	1_0_0	-	-	-	-	-	-	-	-	I	no	no	no	no	no	no	no	-	95.2	68	176065	2002143	92.8	39.67
SRR23500021	SRR23500021	37130587	Golden AR, et al. J Antimicrob Chemother. 2023.	Canada	2019	-	-	-	-	-	32	12F	-	218	10	20	14	1	6	1	29	Triple	0	0	0	0_0_0	-	-	-	-	-	-	-	-	I	no	no	no	no	yes	no	no	only MEGA	78.6	54	384264	2000896	92.8	39.69
SRR3486098	SRR3486098	-	Pathogenwatch (https://pathogen.watch)	Canada	1997	-	-	-	-	-	61	20	-	1794	10	16	54	1	15	1	31	Triple	1	4	0	1_4_0	-	-	-	-	-	-	-	-	I	yes	no	no	no	no	yes	no	Tn916	144.7	9	693555	2075200	96.2	39.5
SRR6382442	SRR6382442	-	Pathogenwatch (https://pathogen.watch)	Russia	2017	-	-	-	-	-	32	07F	-	3544	10	20	8	1	6	1	29	Triple	2	0	2	2_0_2	-	-	-	-	-	-	-	-	I	no	no	yes	no	no	no	no	-	349.7	43	270212	1977990	91.7	39.73
SRR6382466	SRR6382466	-	Pathogenwatch (https://pathogen.watch)	Russia	2017	-	-	-	-	-	32	07F	-	3544	10	20	8	1	6	1	29	Triple	2	0	2	2_0_2	-	-	-	-	-	-	-	-	I	no	no	yes	no	no	no	no	-	378.7	50	207938	1974875	91.6	39.74
SRR6817729	SRR6817729	-	Pathogenwatch (https://pathogen.watch)	the United States	2011	-	-	-	-	-	32	09N	-	405	10	20	2	1	6	1	29	Triple	23	0	0	23_0_0	-	-	-	-	-	-	-	-	I	no	no	no	no	no	no	no	-	125.3	45	239023	2040185	94.6	39.66
SRR6817796	SRR6817796	-	Pathogenwatch (https://pathogen.watch)	the United States	2011	-	-	-	-	-	32	09N	-	405	10	20	2	1	6	1	29	Triple	23	0	0	23_0_0	-	-	-	-	-	-	-	-	I	no	no	no	no	no	no	no	-	55.7	45	328610	2025071	93.9	39.69
SRR6818112	SRR6818112	-	Pathogenwatch (https://pathogen.watch)	the United States	2014	-	-	-	-	-	32	09N	-	405	10	20	2	1	6	1	29	Triple	23	0	0	23_0_0	-	-	-	-	-	-	-	-	I	no	no	no	no	no	no	no	-	63.3	92	328447	2045462	94.8	39.71
SRR7172172	SRR7172172	-	Pathogenwatch (https://pathogen.watch)	the United States	2016	-	-	-	-	-	32	12F	-	11249	10	20	480	1	6	1	29	Triple	0	0	2	0_0_2	-	-	-	-	-	-	-	-	I	no	no	no	no	no	no	no	-	87.8	43	460137	2013443	93.4	39.68
SRR7175724	SRR7175724	-	Pathogenwatch (https://pathogen.watch)	the United States	2016	-	-	-	-	-	32	09N	-	405	10	20	2	1	6	1	29	Triple	23	0	0	23_0_0	-	-	-	-	-	-	-	-	I	no	no	no	no	no	no	no	-	49.8	52	186887	2037244	94.5	39.7
SRR7175749	SRR7175749	-	Pathogenwatch (https://pathogen.watch)	the United States	2015	-	-	-	-	-	32	09N	-	4666	10	5	2	1	6	1	29	Triple	23	0	0	23_0_0	-	-	-	-	-	-	-	-	I	no	no	no	no	no	no	no	-	45.8	46	470145	2041962	94.7	39.66
SRR7175782	SRR7175782	-	Pathogenwatch (https://pathogen.watch)	the United States	2016	-	-	-	-	-	32	09N	-	405	10	20	2	1	6	1	29	Triple	23	0	0	23_0_0	-	-	-	-	-	-	-	-	I	no	no	no	no	no	no	no	-	52.1	69	236580	2061893	95.6	39.69
SRR7175784	SRR7175784	-	Pathogenwatch (https://pathogen.watch)	the United States	2016	-	-	-	-	-	32	12F	-	220	10	20	14	1	9	1	29	Triple	0	0	2	0_0_2	-	-	-	-	-	-	-	-	I	no	no	no	no	no	no	no	-	54	61	152358	1980545	91.8	39.79
SRR7175796	SRR7175796	-	Pathogenwatch (https://pathogen.watch)	the United States	2016	-	-	-	-	-	32	12F	-	11595	10	20	495	1	6	1	29	Triple	0	0	0	0_0_0	-	-	-	-	-	-	-	-	I	no	no	no	no	yes	no	no	only MEGA	81.3	58	291765	2045626	94.9	39.64
SRR7175830	SRR7175830	-	Pathogenwatch (https://pathogen.watch)	the United States	2015	-	-	-	-	-	32	12F	-	218	10	20	14	1	6	1	29	Triple	0	0	0	0_0_0	-	-	-	-	-	-	-	-	I	no	no	no	no	yes	no	no	only MEGA	46.1	44	384296	2019865	93.7	39.64
SRR7175841	SRR7175841	-	Pathogenwatch (https://pathogen.watch)	the United States	2016	-	-	-	-	-	32	12F	-	218	10	20	14	1	6	1	29	Triple	0	0	0	0_0_0	-	-	-	-	-	-	-	-	I	no	no	no	no	yes	no	no	only MEGA	92.1	53	384296	2017194	93.5	39.66
SRR7175897	SRR7175897	-	Pathogenwatch (https://pathogen.watch)	the United States	2016	-	-	-	-	-	32	12F	-	220	10	20	14	1	9	1	29	Triple	0	0	17	0_0_17	-	-	-	-	-	-	-	-	I	no	no	no	no	no	no	no	-	50.3	53	186351	1980146	91.8	39.78
SRR7175918	SRR7175918	-	Pathogenwatch (https://pathogen.watch)	the United States	2016	-	-	-	-	-	32	12F	-	220	10	20	14	1	9	1	29	Triple	0	0	2	0_0_2	-	-	-	-	-	-	-	-	I	no	no	no	no	no	no	no	-	120.5	42	196580	1973402	91.5	39.77
SRR7175961	SRR7175961	-	Pathogenwatch (https://pathogen.watch)	the United States	2016	-	-	-	-	-	32	09N	-	405	10	20	2	1	6	1	29	Triple	23	0	0	23_0_0	-	-	-	-	-	-	-	-	I	no	no	no	no	no	no	no	-	75.9	52	328965	1995440	92.5	39.7
SRR7175993	SRR7175993	-	Pathogenwatch (https://pathogen.watch)	the United States	2016	-	-	-	-	-	32	12F	-	11595	10	20	495	1	6	1	29	Triple	0	0	0	0_0_0	-	-	-	-	-	-	-	-	I	no	no	no	no	yes	no	no	only MEGA	71.9	65	291711	2046844	94.9	39.65
SRR7175995	SRR7175995	-	Pathogenwatch (https://pathogen.watch)	the United States	2016	-	-	-	-	-	32	12F	-	11249	10	20	480	1	6	1	29	Triple	0	0	2	0_0_2	-	-	-	-	-	-	-	-	I	no	no	no	no	no	no	no	-	48.7	41	390546	2014075	93.4	39.67
SRR7176086	SRR7176086	-	Pathogenwatch (https://pathogen.watch)	the United States	2016	-	-	-	-	-	32	12F	-	218	10	20	14	1	6	1	29	Triple	0	0	0	0_0_0	-	-	-	-	-	-	-	-	L	no	no	no	no	yes	no	no	only MEGA	58.6	59	311218	2017831	93.6	39.67
SRR7176092	SRR7176092	-	Pathogenwatch (https://pathogen.watch)	the United States	2016	-	-	-	-	-	32	09N	-	405	10	20	2	1	6	1	29	Triple	23	0	0	23_0_0	-	-	-	-	-	-	-	-	I	no	no	no	no	no	no	no	-	118.1	64	315865	2084692	96.7	39.68
SRR7176096	SRR7176096	-	Pathogenwatch (https://pathogen.watch)	the United States	2016	-	-	-	-	-	32	12F	-	11595	10	20	495	1	6	1	29	Triple	0	0	0	0_0_0	-	-	-	-	-	-	-	-	I	no	no	no	no	yes	no	no	only MEGA	79.3	72	291765	2045958	94.9	39.64
SRR7176109	SRR7176109	-	Pathogenwatch (https://pathogen.watch)	the United States	2016	-	-	-	-	-	32	12F	-	218	10	20	14	1	6	1	29	Triple	0	0	0	0_0_0	-	-	-	-	-	-	-	-	I	no	no	no	no	yes	no	no	only MEGA	107.5	51	213435	2006444	93	39.7
SRR7176111	SRR7176111	-	Pathogenwatch (https://pathogen.watch)	the United States	2016	-	-	-	-	-	32	12F	-	220	10	20	14	1	9	1	29	Triple	0	0	17	0_0_17	-	-	-	-	-	-	-	-	I	no	no	no	no	no	no	no	-	64.8	49	186351	1980010	91.8	39.79
SRR7176113	SRR7176113	-	Pathogenwatch (https://pathogen.watch)	the United States	2016	-	-	-	-	-	32	09N	-	405	10	20	2	1	6	1	29	Triple	23	0	0	23_0_0	-	-	-	-	-	-	-	-	I	no	no	no	no	no	no	no	-	51.8	51	281414	2079162	96.4	39.66
SRR7176119	SRR7176119	-	Pathogenwatch (https://pathogen.watch)	the United States	2016	-	-	-	-	-	32	12F	-	220	10	20	14	1	9	1	29	Triple	0	0	2	0_0_2	-	-	-	-	-	-	-	-	I	no	no	no	no	no	no	no	-	67.5	43	196777	1980842	91.9	39.78
SRR7176136	SRR7176136	-	Pathogenwatch (https://pathogen.watch)	the United States	2016	-	-	-	-	-	32	09N	-	405	10	20	2	1	6	1	29	Triple	23	0	0	23_0_0	-	-	-	-	-	-	-	-	I	no	no	no	no	no	no	no	-	65.1	41	233103	2030090	94.1	39.71
SRR7176181	SRR7176181	-	Pathogenwatch (https://pathogen.watch)	the United States	2016	-	-	-	-	-	32	12F	-	218	10	20	14	1	6	1	29	Triple	0	0	0	0_0_0	-	-	-	-	-	-	-	-	I	no	no	no	no	yes	no	no	only MEGA	58.1	58	329431	2024149	93.9	39.65
SRR7176232	SRR7176232	-	Pathogenwatch (https://pathogen.watch)	the United States	2016	-	-	-	-	-	32	12F	-	218	10	20	14	1	6	1	29	Triple	0	0	0	0_0_0	-	-	-	-	-	-	-	-	I	no	no	no	no	yes	no	no	only MEGA	73.4	54	336211	2005719	93	39.7
SRR7176261	SRR7176261	-	Pathogenwatch (https://pathogen.watch)	the United States	2016	-	-	-	-	-	32	12F	-	11595	10	20	495	1	6	1	29	Triple	0	0	0	0_0_0	-	-	-	-	-	-	-	-	I	no	no	no	no	yes	no	no	only MEGA	59	69	291240	2046394	94.9	39.64
SRR7176293	SRR7176293	-	Pathogenwatch (https://pathogen.watch)	the United States	2015	-	-	-	-	-	32	12F	-	220	10	20	14	1	9	1	29	Triple	0	0	17	0_0_17	-	-	-	-	-	-	-	-	I	no	no	no	no	no	no	no	-	35.8	41	264251	1972943	91.5	39.77
SRR7176333	SRR7176333	-	Pathogenwatch (https://pathogen.watch)	the United States	2016	-	-	-	-	-	32	12F	-	220	10	20	14	1	9	1	29	Triple	0	0	2	0_0_2	-	-	-	-	-	-	-	-	I	no	no	no	no	no	no	no	-	44	39	207701	1979286	91.8	39.78
SRR7176348	SRR7176348	-	Pathogenwatch (https://pathogen.watch)	the United States	2016	-	-	-	-	-	32	12F	-	218	10	20	14	1	6	1	29	Triple	0	0	0	0_0_0	-	-	-	-	-	-	-	-	I	no	no	no	no	yes	no	no	only MEGA	77.5	60	265787	2018481	93.6	39.66
SRR7176349	SRR7176349	-	Pathogenwatch (https://pathogen.watch)	the United States	2016	-	-	-	-	-	32	12F	-	11595	10	20	495	1	6	1	29	Triple	0	0	0	0_0_0	-	-	-	-	-	-	-	-	I	no	no	no	no	yes	no	no	only MEGA	99.7	65	291710	2046581	94.9	39.66
SRR7176408	SRR7176408	-	Pathogenwatch (https://pathogen.watch)	the United States	2016	-	-	-	-	-	32	12F	-	218	10	20	14	1	6	1	29	Triple	0	0	0	0_0_0	-	-	-	-	-	-	-	-	I	no	no	no	no	yes	no	no	only MEGA	67.7	66	304453	2019016	93.6	39.66
SRR7176416	SRR7176416	-	Pathogenwatch (https://pathogen.watch)	the United States	2016	-	-	-	-	-	32	12F	-	218	10	20	14	1	6	1	29	Triple	0	0	0	0_0_0	-	-	-	-	-	-	-	-	I	no	no	no	no	yes	no	no	only MEGA	60.9	57	384296	2025207	93.9	39.65
SRR7176495	SRR7176495	-	Pathogenwatch (https://pathogen.watch)	the United States	2016	-	-	-	-	-	32	12F	-	218	10	20	14	1	6	1	29	Triple	0	0	0	0_0_0	-	-	-	-	-	-	-	-	I	no	no	no	no	yes	no	no	only MEGA	46.7	66	352262	2024959	93.9	39.65
SRR7176559	SRR7176559	-	Pathogenwatch (https://pathogen.watch)	the United States	2016	-	-	-	-	-	32	12F	-	218	10	20	14	1	6	1	29	Triple	0	0	0	0_0_0	-	-	-	-	-	-	-	-	I	no	no	no	no	yes	no	no	only MEGA	65.3	59	384297	2024815	93.9	39.65
SRR7176640	SRR7176640	-	Pathogenwatch (https://pathogen.watch)	the United States	2016	-	-	-	-	-	32	12F	-	220	10	20	14	1	9	1	29	Triple	0	0	2	0_0_2	-	-	-	-	-	-	-	-	I	no	no	no	no	no	no	no	-	55.2	48	196572	1979778	91.8	39.78
SRR7176670	SRR7176670	-	Pathogenwatch (https://pathogen.watch)	the United States	2016	-	-	-	-	-	32	12F	-	218	10	20	14	1	6	1	29	Triple	0	0	0	0_0_0	-	-	-	-	-	-	-	-	I	no	no	no	no	yes	no	no	only MEGA	63.3	62	384296	2025587	93.9	39.65
SRR7183228	SRR7183228	-	Pathogenwatch (https://pathogen.watch)	the United States	2016	-	-	-	-	-	32	12F	-	218	10	20	14	1	6	1	29	Triple	0	0	0	0_0_0	-	-	-	-	-	-	-	-	I	no	no	no	no	yes	no	no	only MEGA	84	54	384297	2017816	93.6	39.66
SRR7183233	SRR7183233	-	Pathogenwatch (https://pathogen.watch)	the United States	2016	-	-	-	-	-	32	12F	-	218	10	20	14	1	6	1	29	Triple	0	0	0	0_0_0	-	-	-	-	-	-	-	-	I	no	no	no	no	yes	no	no	only MEGA	58.6	49	384294	2012925	93.3	39.65
SRR7183234	SRR7183234	-	Pathogenwatch (https://pathogen.watch)	the United States	2016	-	-	-	-	-	32	12F	-	218	10	20	14	1	6	1	29	Triple	0	0	0	0_0_0	-	-	-	-	-	-	-	-	I	no	no	no	no	yes	no	no	only MEGA	84.7	58	384296	2017813	93.6	39.66
SRR7183237	SRR7183237	-	Pathogenwatch (https://pathogen.watch)	the United States	2016	-	-	-	-	-	32	12F	-	11249	10	20	480	1	6	1	29	Triple	0	0	2	0_0_2	-	-	-	-	-	-	-	-	I	no	no	no	no	no	no	no	-	91.5	58	390547	2051259	95.1	39.7
SRR7183264	SRR7183264	-	Pathogenwatch (https://pathogen.watch)	the United States	2015	-	-	-	-	-	32	12F	-	220	10	20	14	1	9	1	29	Triple	0	0	2	0_0_2	-	-	-	-	-	-	-	-	I	no	no	no	no	no	no	no	-	187.3	34	196777	1974310	91.5	39.77
SRR7183308	SRR7183308	-	Pathogenwatch (https://pathogen.watch)	the United States	2016	-	-	-	-	-	32	12F	-	218	10	20	14	1	6	1	29	Triple	0	0	0	0_0_0	-	-	-	-	-	-	-	-	I	no	no	no	no	yes	no	no	only MEGA	92.7	57	332493	2022123	93.8	39.66
SRR7183309	SRR7183309	-	Pathogenwatch (https://pathogen.watch)	the United States	2016	-	-	-	-	-	32	12F	-	218	10	20	14	1	6	1	29	Triple	0	0	0	0_0_0	-	-	-	-	-	-	-	-	I	no	no	no	no	yes	no	no	only MEGA	104.8	56	384296	2025473	93.9	39.65
SRR7183316	SRR7183316	-	Pathogenwatch (https://pathogen.watch)	the United States	2016	-	-	-	-	-	32	12F	-	220	10	20	14	1	9	1	29	Triple	0	0	2	0_0_2	-	-	-	-	-	-	-	-	I	no	no	no	no	no	no	no	-	97.1	47	196571	1978739	91.8	39.79
SRR7183361	SRR7183361	-	Pathogenwatch (https://pathogen.watch)	the United States	2016	-	-	-	-	-	32	09N	-	405	10	20	2	1	6	1	29	Triple	23	0	0	23_0_0	-	-	-	-	-	-	-	-	I	no	no	no	no	no	no	no	-	88.6	45	285737	1994044	92.5	39.7
SRR7183365	SRR7183365	-	Pathogenwatch (https://pathogen.watch)	the United States	2016	-	-	-	-	-	32	12F	-	218	10	20	14	1	6	1	29	Triple	0	0	0	0_0_0	-	-	-	-	-	-	-	-	I	no	no	no	no	yes	no	no	only MEGA	99.7	48	213435	2005532	93	39.7
SRR7183376	SRR7183376	-	Pathogenwatch (https://pathogen.watch)	the United States	2016	-	-	-	-	-	32	12F	-	218	10	20	14	1	6	1	29	Triple	0	0	0	0_0_0	-	-	-	-	-	-	-	-	I	no	no	no	no	yes	no	no	only MEGA	94.1	57	332493	2022780	93.8	39.65
SRR7183384	SRR7183384	-	Pathogenwatch (https://pathogen.watch)	the United States	2015	-	-	-	-	-	32	12F	-	218	10	20	14	1	6	1	29	Triple	0	0	0	0_0_0	-	-	-	-	-	-	-	-	I	no	no	no	no	yes	no	no	only MEGA	66.6	45	384297	2020639	93.7	39.64
SRR7183446	SRR7183446	-	Pathogenwatch (https://pathogen.watch)	the United States	2016	-	-	-	-	-	32	12F	-	218	10	20	14	1	6	1	29	Triple	0	0	0	0_0_0	-	-	-	-	-	-	-	-	I	no	no	no	no	yes	no	no	only MEGA	93.8	58	384302	2024064	93.9	39.65
SRR7183452	SRR7183452	-	Pathogenwatch (https://pathogen.watch)	the United States	2016	-	-	-	-	-	32	12F	-	220	10	20	14	1	9	1	29	Triple	0	0	17	0_0_17	-	-	-	-	-	-	-	-	I	no	no	no	no	no	no	no	-	68.8	42	186351	1979408	91.8	39.79
SRR7183461	SRR7183461	-	Pathogenwatch (https://pathogen.watch)	the United States	2016	-	-	-	-	-	32	12F	-	220	10	20	14	1	9	1	29	Triple	0	0	2	0_0_2	-	-	-	-	-	-	-	-	I	no	no	no	no	no	no	no	-	107.5	36	196776	1979750	91.8	39.78
SRR7183468	SRR7183468	-	Pathogenwatch (https://pathogen.watch)	the United States	2016	-	-	-	-	-	32	12F	-	218	10	20	14	1	6	1	29	Triple	0	0	0	0_0_0	-	-	-	-	-	-	-	-	I	no	no	no	no	yes	no	no	only MEGA	125.5	59	382919	2019045	93.6	39.66
SRR7183473	SRR7183473	-	Pathogenwatch (https://pathogen.watch)	the United States	2016	-	-	-	-	-	32	12F	-	220	10	20	14	1	9	1	29	Triple	0	0	17	0_0_17	-	-	-	-	-	-	-	-	I	no	no	no	no	no	no	no	-	74.4	49	186351	1980321	91.8	39.79
SRR7183475	SRR7183475	-	Pathogenwatch (https://pathogen.watch)	the United States	2016	-	-	-	-	-	32	12F	-	220	10	20	14	1	9	1	29	Triple	0	0	2	0_0_2	-	-	-	-	-	-	-	-	I	no	no	no	no	no	no	no	-	110.9	63	196597	2009492	93.2	39.66
SRR7183565	SRR7183565	-	Pathogenwatch (https://pathogen.watch)	the United States	2016	-	-	-	-	-	Not assigned	31	-	13516	10	16	54	1	43	1	31	Triple	12	4	305	12_4_305	-	-	-	-	-	-	-	-	I	no	no	no	no	no	no	no	-	66.5	54	358485	2039435	94.6	39.69
SRR7183626	SRR7183626	-	Pathogenwatch (https://pathogen.watch)	the United States	2016	-	-	-	-	-	32	09N	-	405	10	20	2	1	6	1	29	Triple	23	0	0	23_0_0	-	-	-	-	-	-	-	-	I	no	no	no	no	no	no	no	-	70.8	47	329128	1992934	92.4	39.69
SRR7183637	SRR7183637	-	Pathogenwatch (https://pathogen.watch)	the United States	2016	-	-	-	-	-	32	12F	-	218	10	20	14	1	6	1	29	Triple	0	0	0	0_0_0	-	-	-	-	-	-	-	-	I	no	no	no	no	yes	no	no	only MEGA	96.2	54	384296	2017651	93.6	39.66
SRR7183680	SRR7183680	-	Pathogenwatch (https://pathogen.watch)	the United States	2016	-	-	-	-	-	32	12F	-	220	10	20	14	1	9	1	29	Triple	0	0	2	0_0_2	-	-	-	-	-	-	-	-	I	no	no	no	no	no	no	no	-	81.7	43	180719	1978224	91.7	39.79
SRR7183681	SRR7183681	-	Pathogenwatch (https://pathogen.watch)	the United States	2016	-	-	-	-	-	32	12F	-	218	10	20	14	1	6	1	29	Triple	0	0	0	0_0_0	-	-	-	-	-	-	-	-	I	no	no	no	no	yes	no	no	only MEGA	95.5	60	384296	2017594	93.6	39.66
SRR7183696	SRR7183696	-	Pathogenwatch (https://pathogen.watch)	the United States	2016	-	-	-	-	-	32	12F	-	220	10	20	14	1	9	1	29	Triple	0	0	2	0_0_2	-	-	-	-	-	-	-	-	I	no	no	no	no	no	no	no	-	91.8	37	196656	1978889	91.8	39.78
SRR7183699	SRR7183699	-	Pathogenwatch (https://pathogen.watch)	the United States	2016	-	-	-	-	-	32	12F	-	220	10	20	14	1	9	1	29	Triple	0	0	17	0_0_17	-	-	-	-	-	-	-	-	I	no	no	no	no	no	no	no	-	117.2	47	186352	1979101	91.8	39.79
SRR7183700	SRR7183700	-	Pathogenwatch (https://pathogen.watch)	the United States	2015	-	-	-	-	-	32	09N	-	11594	10	20	493	1	6	1	29	Triple	23	0	0	23_0_0	-	-	-	-	-	-	-	-	I	no	no	no	no	no	no	no	-	67.5	58	384151	2074861	96.2	39.66
SRR7183703	SRR7183703	-	Pathogenwatch (https://pathogen.watch)	the United States	2016	-	-	-	-	-	32	09N	-	405	10	20	2	1	6	1	29	Triple	23	0	0	23_0_0	-	-	-	-	-	-	-	-	I	no	no	no	no	no	no	no	-	101	51	329037	2027995	94	39.72
SRR7183708	SRR7183708	-	Pathogenwatch (https://pathogen.watch)	the United States	2016	-	-	-	-	-	32	12F	-	220	10	20	14	1	9	1	29	Triple	0	0	17	0_0_17	-	-	-	-	-	-	-	-	I	no	no	no	no	no	no	no	-	96.8	48	186351	1980050	91.8	39.79
SRR7183709	SRR7183709	-	Pathogenwatch (https://pathogen.watch)	the United States	2016	-	-	-	-	-	32	12F	-	220	10	20	14	1	9	1	29	Triple	0	0	17	0_0_17	-	-	-	-	-	-	-	-	I	no	no	no	no	no	no	no	-	147	45	186351	1979781	91.8	39.79
SRR7183755	SRR7183755	-	Pathogenwatch (https://pathogen.watch)	the United States	2016	-	-	-	-	-	32	12F	-	218	10	20	14	1	6	1	29	Triple	0	0	0	0_0_0	-	-	-	-	-	-	-	-	L	no	no	no	no	yes	no	no	only MEGA	103.1	47	384400	2007787	93.1	39.71
SRR7183770	SRR7183770	-	Pathogenwatch (https://pathogen.watch)	the United States	2016	-	-	-	-	-	32	09N	-	405	10	20	2	1	6	1	29	Triple	23	0	0	23_0_0	-	-	-	-	-	-	-	-	I	no	no	no	no	no	no	no	-	74.4	48	329127	2032932	94.3	39.71
SRR7183771	SRR7183771	-	Pathogenwatch (https://pathogen.watch)	the United States	2016	-	-	-	-	-	32	12F	-	218	10	20	14	1	6	1	29	Triple	0	0	0	0_0_0	-	-	-	-	-	-	-	-	I	no	no	no	no	yes	no	no	only MEGA	67.4	56	265777	2016409	93.5	39.65
SRR7183788	SRR7183788	-	Pathogenwatch (https://pathogen.watch)	the United States	2016	-	-	-	-	-	32	12F	-	11595	10	20	495	1	6	1	29	Triple	0	0	0	0_0_0	-	-	-	-	-	-	-	-	I	no	no	no	no	yes	no	no	only MEGA	152.7	51	292149	2040935	94.6	39.64
SRR7183820	SRR7183820	-	Pathogenwatch (https://pathogen.watch)	the United States	2016	-	-	-	-	-	32	12F	-	220	10	20	14	1	9	1	29	Triple	0	0	2	0_0_2	-	-	-	-	-	-	-	-	I	no	no	no	no	no	no	no	-	70	39	196597	1979920	91.8	39.78
SRR7183830	SRR7183830	-	Pathogenwatch (https://pathogen.watch)	the United States	2016	-	-	-	-	-	32	12F	-	220	10	20	14	1	9	1	29	Triple	0	0	2	0_0_2	-	-	-	-	-	-	-	-	I	no	no	no	no	no	no	no	-	96.8	40	196777	1979736	91.8	39.78
SRR7183859	SRR7183859	-	Pathogenwatch (https://pathogen.watch)	the United States	2015	-	-	-	-	-	32	12F	-	218	10	20	14	1	6	1	29	Triple	0	0	0	0_0_0	-	-	-	-	-	-	-	-	I	no	no	no	no	yes	no	no	only MEGA	71.1	46	384295	2012698	93.3	39.65
SRR7183862	SRR7183862	-	Pathogenwatch (https://pathogen.watch)	the United States	2016	-	-	-	-	-	32	12F	-	218	10	20	14	1	6	1	29	Triple	0	0	0	0_0_0	-	-	-	-	-	-	-	-	I	no	no	no	no	yes	no	no	only MEGA	140.6	54	304888	2014020	93.4	39.65
SRR7183897	SRR7183897	-	Pathogenwatch (https://pathogen.watch)	the United States	2016	-	-	-	-	-	32	12F	-	220	10	20	14	1	9	1	29	Triple	0	0	2	0_0_2	-	-	-	-	-	-	-	-	I	no	no	no	no	no	no	no	-	114.3	49	196780	2017189	93.5	39.81
SRR7183924	SRR7183924	-	Pathogenwatch (https://pathogen.watch)	the United States	2016	-	-	-	-	-	32	12F	-	220	10	20	14	1	9	1	29	Triple	0	0	2	0_0_2	-	-	-	-	-	-	-	-	I	no	no	no	no	no	no	no	-	82.8	47	186344	1979577	91.8	39.78
SRR7183946	SRR7183946	-	Pathogenwatch (https://pathogen.watch)	the United States	2016	-	-	-	-	-	32	09N	-	405	10	20	2	1	6	1	29	Triple	23	0	0	23_0_0	-	-	-	-	-	-	-	-	I	no	no	no	no	no	no	no	-	89.2	38	384311	2035704	94.4	39.65
SRR7183951	SRR7183951	-	Pathogenwatch (https://pathogen.watch)	the United States	2016	-	-	-	-	-	32	09N	-	405	10	20	2	1	6	1	29	Triple	23	0	0	23_0_0	-	-	-	-	-	-	-	-	I	no	no	no	no	no	no	no	-	103.3	49	328968	2030725	94.2	39.7
SRR7183997	SRR7183997	-	Pathogenwatch (https://pathogen.watch)	the United States	2016	-	-	-	-	-	32	12F	-	220	10	20	14	1	9	1	29	Triple	0	0	2	0_0_2	-	-	-	-	-	-	-	-	I	no	no	no	no	no	no	no	-	98	38	196776	1979893	91.8	39.78
SRR7184055	SRR7184055	-	Pathogenwatch (https://pathogen.watch)	the United States	2016	-	-	-	-	-	32	12F	-	218	10	20	14	1	6	1	29	Triple	0	0	0	0_0_0	-	-	-	-	-	-	-	-	I	no	no	no	no	yes	no	no	only MEGA	75.5	47	213435	2002370	92.8	39.7
SRR7184069	SRR7184069	-	Pathogenwatch (https://pathogen.watch)	the United States	2015	-	-	-	-	-	32	09N	-	405	10	20	2	1	6	1	29	Triple	23	0	0	23_0_0	-	-	-	-	-	-	-	-	I	no	no	no	no	no	no	no	-	110.8	43	383848	2033574	94.3	39.65
SRR7184073	SRR7184073	-	Pathogenwatch (https://pathogen.watch)	the United States	2016	-	-	-	-	-	32	12F	-	218	10	20	14	1	6	1	29	Triple	0	0	0	0_0_0	-	-	-	-	-	-	-	-	I	no	no	no	no	yes	no	no	only MEGA	111.6	61	384297	2018139	93.6	39.66
SRR7184091	SRR7184091	-	Pathogenwatch (https://pathogen.watch)	the United States	2016	-	-	-	-	-	32	12F	-	220	10	20	14	1	9	1	29	Triple	0	0	2	0_0_2	-	-	-	-	-	-	-	-	I	no	no	no	no	no	no	no	-	106.7	47	152632	1980428	91.8	39.78
SRR7184100	SRR7184100	-	Pathogenwatch (https://pathogen.watch)	the United States	2016	-	-	-	-	-	32	12F	-	220	10	20	14	1	9	1	29	Triple	0	0	17	0_0_17	-	-	-	-	-	-	-	-	I	no	no	no	no	no	no	no	-	96.2	47	186400	1980178	91.8	39.79
SRR7184108	SRR7184108	-	Pathogenwatch (https://pathogen.watch)	the United States	2016	-	-	-	-	-	32	12F	-	218	10	20	14	1	6	1	29	Triple	0	0	0	0_0_0	-	-	-	-	-	-	-	-	L	no	no	no	no	yes	no	no	only MEGA	80.5	52	382123	2017257	93.5	39.67
SRR7184202	SRR7184202	-	Pathogenwatch (https://pathogen.watch)	the United States	2016	-	-	-	-	-	Not assigned	35A	-	13241	10	16	54	1	13	1	31	Triple	11	4	2	11_4_2	-	-	-	-	-	-	-	-	I	yes	no	no	no	no	no	yes	-	74	55	257575	2048162	95	39.71
SRR7189777	SRR7189777	-	Pathogenwatch (https://pathogen.watch)	the United States	2016	-	-	-	-	-	32	12F	-	220	10	20	14	1	9	1	29	Triple	0	0	2	0_0_2	-	-	-	-	-	-	-	-	I	no	no	no	no	no	no	no	-	78.6	35	196702	1970744	91.4	39.77
SRR7189803	SRR7189803	-	Pathogenwatch (https://pathogen.watch)	the United States	2016	-	-	-	-	-	32	12F	-	220	10	20	14	1	9	1	29	Triple	0	0	2	0_0_2	-	-	-	-	-	-	-	-	I	no	no	no	no	no	no	no	-	108.6	40	196776	1979280	91.8	39.78
SRR7189808	SRR7189808	-	Pathogenwatch (https://pathogen.watch)	the United States	2016	-	-	-	-	-	32	12F	-	220	10	20	14	1	9	1	29	Triple	0	0	17	0_0_17	-	-	-	-	-	-	-	-	I	no	no	no	no	no	no	no	-	86.8	45	186351	1980627	91.8	39.79
SRR7189841	SRR7189841	-	Pathogenwatch (https://pathogen.watch)	the United States	2015	-	-	-	-	-	32	12F	-	220	10	20	14	1	9	1	29	Triple	0	0	2	0_0_2	-	-	-	-	-	-	-	-	I	no	no	no	no	no	no	no	-	140.9	41	297650	1974321	91.5	39.77
SRR7189861	SRR7189861	-	Pathogenwatch (https://pathogen.watch)	the United States	2016	-	-	-	-	-	32	12F	-	220	10	20	14	1	9	1	29	Triple	0	0	2	0_0_2	-	-	-	-	-	-	-	-	I	no	no	no	no	no	no	no	-	79.2	34	196968	1974615	91.6	39.77
SRR7189862	SRR7189862	-	Pathogenwatch (https://pathogen.watch)	the United States	2016	-	-	-	-	-	32	12F	-	220	10	20	14	1	9	1	29	Triple	0	0	2	0_0_2	-	-	-	-	-	-	-	-	I	no	no	no	no	no	no	no	-	74.1	35	207147	1974253	91.5	39.77
SRR7189869	SRR7189869	-	Pathogenwatch (https://pathogen.watch)	the United States	2016	-	-	-	-	-	32	09N	-	4666	10	5	2	1	6	1	29	Triple	23	0	0	23_0_0	-	-	-	-	-	-	-	-	I	no	no	no	no	no	no	no	-	77.2	42	384152	2025355	93.9	39.71
SRR7189889	SRR7189889	-	Pathogenwatch (https://pathogen.watch)	the United States	2016	-	-	-	-	-	32	12F	-	220	10	20	14	1	9	1	29	Triple	0	0	17	0_0_17	-	-	-	-	-	-	-	-	I	no	no	no	no	no	no	no	-	150.8	31	232172	1973754	91.5	39.77
SRR7189899	SRR7189899	-	Pathogenwatch (https://pathogen.watch)	the United States	2016	-	-	-	-	-	32	12F	-	220	10	20	14	1	9	1	29	Triple	0	0	17	0_0_17	-	-	-	-	-	-	-	-	I	no	no	no	no	no	no	no	-	77.5	37	187851	1971871	91.4	39.77
SRR7189917	SRR7189917	-	Pathogenwatch (https://pathogen.watch)	the United States	2016	-	-	-	-	-	32	12F	-	220	10	20	14	1	9	1	29	Triple	0	0	2	0_0_2	-	-	-	-	-	-	-	-	I	no	no	no	no	no	no	no	-	104.6	42	186343	1980152	91.8	39.78
SRR7189941	SRR7189941	-	Pathogenwatch (https://pathogen.watch)	the United States	2016	-	-	-	-	-	32	12F	-	220	10	20	14	1	9	1	29	Triple	0	0	2	0_0_2	-	-	-	-	-	-	-	-	I	no	no	no	no	no	no	no	-	72.8	36	207084	1973948	91.5	39.77
SRR7190021	SRR7190021	-	Pathogenwatch (https://pathogen.watch)	the United States	2015	-	-	-	-	-	32	12F	-	220	10	20	14	1	9	1	29	Triple	0	0	2	0_0_2	-	-	-	-	-	-	-	-	I	no	no	no	no	no	no	no	-	130.1	34	196716	1974386	91.6	39.77
SRR7190029	SRR7190029	-	Pathogenwatch (https://pathogen.watch)	the United States	2016	-	-	-	-	-	32	12F	-	220	10	20	14	1	9	1	29	Triple	0	0	2	0_0_2	-	-	-	-	-	-	-	-	I	no	no	no	no	no	no	no	-	99.2	32	207102	1974114	91.5	39.77
SRR7190030	SRR7190030	-	Pathogenwatch (https://pathogen.watch)	the United States	2016	-	-	-	-	-	32	12F	-	220	10	20	14	1	9	1	29	Triple	0	0	2	0_0_2	-	-	-	-	-	-	-	-	I	no	no	no	no	no	no	no	-	144.1	37	196573	1975001	91.6	39.77
SRR7190047	SRR7190047	-	Pathogenwatch (https://pathogen.watch)	the United States	2016	-	-	-	-	-	61	17F	-	1794	10	16	54	1	15	1	31	Triple	1	4	0	1_4_0	-	-	-	-	-	-	-	-	I	no	no	no	no	no	no	no	-	60.2	26	673391	2009131	93.2	39.63
SRR7190050	SRR7190050	-	Pathogenwatch (https://pathogen.watch)	the United States	2016	-	-	-	-	-	32	12F	-	220	10	20	14	1	9	1	29	Triple	0	0	2	0_0_2	-	-	-	-	-	-	-	-	I	no	no	no	no	no	no	no	-	141.5	35	196855	1978565	91.7	39.79
SRR7190055	SRR7190055	-	Pathogenwatch (https://pathogen.watch)	the United States	2016	-	-	-	-	-	32	12F	-	11249	10	20	480	1	6	1	29	Triple	0	0	2	0_0_2	-	-	-	-	-	-	-	-	I	no	no	no	no	no	no	no	-	84.7	41	390228	2008671	93.1	39.66
SRR7190073	SRR7190073	-	Pathogenwatch (https://pathogen.watch)	the United States	2016	-	-	-	-	-	32	12F	-	220	10	20	14	1	9	1	29	Triple	0	0	2	0_0_2	-	-	-	-	-	-	-	-	I	no	no	no	no	no	no	no	-	131	28	207102	1974263	91.5	39.77
SRR7190103	SRR7190103	-	Pathogenwatch (https://pathogen.watch)	the United States	2016	-	-	-	-	-	32	12F	-	220	10	20	14	1	9	1	29	Triple	0	0	2	0_0_2	-	-	-	-	-	-	-	-	I	no	no	no	no	no	no	no	-	106	30	196969	1972758	91.5	39.77
SRR7190121	SRR7190121	-	Pathogenwatch (https://pathogen.watch)	the United States	2016	-	-	-	-	-	32	12F	-	220	10	20	14	1	9	1	29	Triple	0	0	2	0_0_2	-	-	-	-	-	-	-	-	I	no	no	no	no	no	no	no	-	106.4	32	196777	1973914	91.5	39.77
SRR7190124	SRR7190124	-	Pathogenwatch (https://pathogen.watch)	the United States	2016	-	-	-	-	-	32	12F	-	220	10	20	14	1	9	1	29	Triple	0	0	2	0_0_2	-	-	-	-	-	-	-	-	I	no	no	no	no	no	no	no	-	112.9	35	196777	1979575	91.8	39.78
SRR7190130	SRR7190130	-	Pathogenwatch (https://pathogen.watch)	the United States	2016	-	-	-	-	-	32	12F	-	220	10	20	14	1	9	1	29	Triple	0	0	2	0_0_2	-	-	-	-	-	-	-	-	I	no	no	no	no	no	no	no	-	70.5	45	186351	1973907	91.5	39.77
SRR7190143	SRR7190143	-	Pathogenwatch (https://pathogen.watch)	the United States	2016	-	-	-	-	-	32	09N	-	405	10	20	2	1	6	1	29	Triple	23	0	0	23_0_0	-	-	-	-	-	-	-	-	I	no	no	no	no	no	no	no	-	79.5	38	295636	2029325	94.1	39.69
SRR7190146	SRR7190146	-	Pathogenwatch (https://pathogen.watch)	the United States	2015	-	-	-	-	-	32	12F	-	220	10	20	14	1	9	1	29	Triple	0	0	17	0_0_17	-	-	-	-	-	-	-	-	I	no	no	no	no	no	no	no	-	93.4	44	186350	1975051	91.6	39.77
SRR7190147	SRR7190147	-	Pathogenwatch (https://pathogen.watch)	the United States	2016	-	-	-	-	-	32	12F	-	220	10	20	14	1	9	1	29	Triple	0	0	270	0_0_270	-	-	-	-	-	-	-	-	I	no	no	no	no	no	no	no	-	99.5	28	339990	1974350	91.5	39.77
SRR7190192	SRR7190192	-	Pathogenwatch (https://pathogen.watch)	the United States	2016	-	-	-	-	-	32	12F	-	220	10	20	14	1	9	1	29	Triple	0	0	2	0_0_2	-	-	-	-	-	-	-	-	I	no	no	no	no	no	no	no	-	85.1	33	186296	1973437	91.5	39.77
SRR7190194	SRR7190194	-	Pathogenwatch (https://pathogen.watch)	the United States	2015	-	-	-	-	-	32	12F	-	220	10	20	14	1	9	1	29	Triple	0	0	17	0_0_17	-	-	-	-	-	-	-	-	I	no	no	no	no	no	no	no	-	129	31	186345	1973979	91.5	39.77
SRR7190198	SRR7190198	-	Pathogenwatch (https://pathogen.watch)	the United States	2015	-	-	-	-	-	32	12F	-	220	10	20	14	1	9	1	29	Triple	0	0	2	0_0_2	-	-	-	-	-	-	-	-	I	no	no	no	no	no	no	no	-	107.3	31	196777	1974427	91.6	39.77
SRR7190217	SRR7190217	-	Pathogenwatch (https://pathogen.watch)	the United States	2016	-	-	-	-	-	32	09N	-	4666	10	5	2	1	6	1	29	Triple	23	0	0	23_0_0	-	-	-	-	-	-	-	-	I	no	no	no	no	no	no	no	-	153.2	42	234919	2041347	94.7	39.65
SRR7190225	SRR7190225	-	Pathogenwatch (https://pathogen.watch)	the United States	2016	-	-	-	-	-	32	12F	-	220	10	20	14	1	9	1	29	Triple	0	0	2	0_0_2	-	-	-	-	-	-	-	-	I	no	no	no	no	no	no	no	-	80.3	28	186301	1973470	91.5	39.77
SRR7190240	SRR7190240	-	Pathogenwatch (https://pathogen.watch)	the United States	2016	-	-	-	-	-	32	12F	-	220	10	20	14	1	9	1	29	Triple	0	0	2	0_0_2	-	-	-	-	-	-	-	-	I	no	no	no	no	no	no	no	-	125.4	35	196777	1974672	91.6	39.77
SRR7190253	SRR7190253	-	Pathogenwatch (https://pathogen.watch)	the United States	2016	-	-	-	-	-	32	12F	-	220	10	20	14	1	9	1	29	Triple	0	0	17	0_0_17	-	-	-	-	-	-	-	-	I	no	no	no	no	no	no	no	-	77.7	37	232171	1974706	91.6	39.77
SRR7190254	SRR7190254	-	Pathogenwatch (https://pathogen.watch)	the United States	2016	-	-	-	-	-	32	12F	-	220	10	20	14	1	9	1	29	Triple	0	0	17	0_0_17	-	-	-	-	-	-	-	-	I	no	no	no	no	no	no	no	-	144.1	44	186350	1975335	91.6	39.77
SRR7190263	SRR7190263	-	Pathogenwatch (https://pathogen.watch)	the United States	2016	-	-	-	-	-	32	12F	-	220	10	20	14	1	9	1	29	Triple	0	0	2	0_0_2	-	-	-	-	-	-	-	-	I	no	no	no	no	no	no	no	-	159.5	32	196598	1972676	91.5	39.77
SRR7190272	SRR7190272	-	Pathogenwatch (https://pathogen.watch)	the United States	2015	-	-	-	-	-	32	12F	-	218	10	20	14	1	6	1	29	Triple	0	0	0	0_0_0	-	-	-	-	-	-	-	-	I	no	no	no	no	no	no	no	-	100.2	36	326044	1988319	92.2	39.75
SRR7190310	SRR7190310	-	Pathogenwatch (https://pathogen.watch)	the United States	2016	-	-	-	-	-	32	09N	-	4666	10	5	2	1	6	1	29	Triple	23	0	0	23_0_0	-	-	-	-	-	-	-	-	I	no	no	no	no	no	no	no	-	63.1	34	384141	1987636	92.2	39.68
SRR7190311	SRR7190311	-	Pathogenwatch (https://pathogen.watch)	the United States	2016	-	-	-	-	-	32	12F	-	220	10	20	14	1	9	1	29	Triple	0	0	17	0_0_17	-	-	-	-	-	-	-	-	I	no	no	no	no	no	no	no	-	132	36	196571	1974760	91.6	39.77
SRR7190317	SRR7190317	-	Pathogenwatch (https://pathogen.watch)	the United States	2016	-	-	-	-	-	32	12F	-	220	10	20	14	1	9	1	29	Triple	0	0	2	0_0_2	-	-	-	-	-	-	-	-	I	no	no	no	no	no	no	no	-	75.7	40	186301	1974825	91.6	39.77
SRR7190343	SRR7190343	-	Pathogenwatch (https://pathogen.watch)	the United States	2016	-	-	-	-	-	32	12F	-	220	10	20	14	1	9	1	29	Triple	0	0	2	0_0_2	-	-	-	-	-	-	-	-	I	no	no	no	no	no	no	no	-	65.7	31	207299	1974080	91.5	39.76
SRR7190407	SRR7190407	-	Pathogenwatch (https://pathogen.watch)	the United States	2016	-	-	-	-	-	32	12F	-	11249	10	20	480	1	6	1	29	Triple	0	0	2	0_0_2	-	-	-	-	-	-	-	-	I	no	no	no	no	no	no	no	-	155	38	390260	2009299	93.2	39.66
SRR7190417	SRR7190417	-	Pathogenwatch (https://pathogen.watch)	the United States	2016	-	-	-	-	-	32	12F	-	220	10	20	14	1	9	1	29	Triple	0	0	2	0_0_2	-	-	-	-	-	-	-	-	I	no	no	no	no	no	no	no	-	75	39	196453	1974368	91.6	39.77
SRR7190432	SRR7190432	-	Pathogenwatch (https://pathogen.watch)	the United States	2015	-	-	-	-	-	32	09N	-	4666	10	5	2	1	6	1	29	Triple	23	0	0	23_0_0	-	-	-	-	-	-	-	-	I	no	no	no	no	no	no	no	-	137.8	42	384152	2002369	92.8	39.64
SRR7190505	SRR7190505	-	Pathogenwatch (https://pathogen.watch)	the United States	2016	-	-	-	-	-	32	07F	-	13244	10	16	9	1	17	1	17	Double	2	2	2	2_2_2	-	-	-	-	-	-	-	-	L	yes	no	no	no	no	yes	no	Tn916	122	39	396361	2051962	95.1	39.68
SRR7190507	SRR7190507	-	Pathogenwatch (https://pathogen.watch)	the United States	2016	-	-	-	-	-	32	12F	-	220	10	20	14	1	9	1	29	Triple	0	0	2	0_0_2	-	-	-	-	-	-	-	-	I	no	no	no	no	no	no	no	-	53.3	34	273868	1974752	91.6	39.77
SRR7190522	SRR7190522	-	Pathogenwatch (https://pathogen.watch)	the United States	2015	-	-	-	-	-	32	12F	-	220	10	20	14	1	9	1	29	Triple	0	0	2	0_0_2	-	-	-	-	-	-	-	-	I	no	no	no	no	no	no	no	-	129.6	47	180719	2018909	93.6	39.77
SRR7190526	SRR7190526	-	Pathogenwatch (https://pathogen.watch)	the United States	2015	-	-	-	-	-	61	17F	-	1794	10	16	54	1	15	1	31	Triple	1	4	0	1_4_0	-	-	-	-	-	-	-	-	I	no	no	no	no	no	no	no	-	117.7	28	377390	2005454	93	39.64
SRR7190538	SRR7190538	-	Pathogenwatch (https://pathogen.watch)	the United States	2015	-	-	-	-	-	32	12F	-	220	10	20	14	1	9	1	29	Triple	0	0	17	0_0_17	-	-	-	-	-	-	-	-	I	no	no	no	no	no	no	no	-	260.9	46	186351	1975482	91.6	39.77
SRR7190542	SRR7190542	-	Pathogenwatch (https://pathogen.watch)	the United States	2016	-	-	-	-	-	32	12F	-	220	10	20	14	1	9	1	29	Triple	0	0	17	0_0_17	-	-	-	-	-	-	-	-	I	no	no	no	no	no	no	no	-	120.9	38	196451	1975034	91.6	39.77
SRR7190554	SRR7190554	-	Pathogenwatch (https://pathogen.watch)	the United States	2015	-	-	-	-	-	32	09N	-	4666	10	5	2	1	6	1	29	Triple	23	0	0	23_0_0	-	-	-	-	-	-	-	-	I	no	no	no	no	no	no	no	-	127.7	42	392543	2041574	94.7	39.65
SRR7190574	SRR7190574	-	Pathogenwatch (https://pathogen.watch)	the United States	2016	-	-	-	-	-	32	12F	-	220	10	20	14	1	9	1	29	Triple	0	0	17	0_0_17	-	-	-	-	-	-	-	-	I	no	no	no	no	no	no	no	-	86.9	45	186351	1974770	91.6	39.77
SRR7190583	SRR7190583	-	Pathogenwatch (https://pathogen.watch)	the United States	2016	-	-	-	-	-	32	12F	-	3522	10	20	190	1	6	1	29	Triple	0	0	2	0_0_2	-	-	-	-	-	-	-	-	I	no	no	no	no	no	no	no	-	83.2	36	390549	2008834	93.1	39.66
SRR7190605	SRR7190605	-	Pathogenwatch (https://pathogen.watch)	the United States	2016	-	-	-	-	-	32	12F	-	220	10	20	14	1	9	1	29	Triple	0	0	17	0_0_17	-	-	-	-	-	-	-	-	I	no	no	no	no	no	no	no	-	104.6	28	196618	1974241	91.5	39.77
SRR7190632	SRR7190632	-	Pathogenwatch (https://pathogen.watch)	the United States	2016	-	-	-	-	-	32	12F	-	220	10	20	14	1	9	1	29	Triple	0	0	17	0_0_17	-	-	-	-	-	-	-	-	I	no	no	no	no	no	no	no	-	91.4	31	273903	1973433	91.5	39.77
SRR7190634	SRR7190634	-	Pathogenwatch (https://pathogen.watch)	the United States	2016	-	-	-	-	-	32	12F	-	220	10	20	14	1	9	1	29	Triple	0	0	17	0_0_17	-	-	-	-	-	-	-	-	I	no	no	no	no	no	no	no	-	92.6	42	187607	1974730	91.6	39.77
SRR7190637	SRR7190637	-	Pathogenwatch (https://pathogen.watch)	the United States	2015	-	-	-	-	-	32	12F	-	220	10	20	14	1	9	1	29	Triple	0	0	17	0_0_17	-	-	-	-	-	-	-	-	I	no	no	no	no	no	no	no	-	122.6	44	186350	1974569	91.6	39.77
SRR7190638	SRR7190638	-	Pathogenwatch (https://pathogen.watch)	the United States	2016	-	-	-	-	-	32	09N	-	405	10	20	2	1	6	1	29	Triple	23	0	0	23_0_0	-	-	-	-	-	-	-	-	I	no	no	no	no	no	no	no	-	98.5	29	263335	2027596	94	39.69
SRR7190641	SRR7190641	-	Pathogenwatch (https://pathogen.watch)	the United States	2015	-	-	-	-	-	32	12F	-	220	10	20	14	1	9	1	29	Triple	0	0	2	0_0_2	-	-	-	-	-	-	-	-	I	no	no	no	no	no	no	no	-	93.1	31	273868	1973646	91.5	39.77
SRR7190670	SRR7190670	-	Pathogenwatch (https://pathogen.watch)	the United States	2015	-	-	-	-	-	32	12F	-	220	10	20	14	1	9	1	29	Triple	0	0	2	0_0_2	-	-	-	-	-	-	-	-	I	no	no	no	no	no	no	no	-	214.4	34	196597	1974123	91.5	39.77
SRR7190694	SRR7190694	-	Pathogenwatch (https://pathogen.watch)	the United States	2016	-	-	-	-	-	32	12F	-	220	10	20	14	1	9	1	29	Triple	0	0	17	0_0_17	-	-	-	-	-	-	-	-	I	no	no	no	no	no	no	no	-	112.1	47	186349	1980373	91.8	39.79
SRR7190699	SRR7190699	-	Pathogenwatch (https://pathogen.watch)	the United States	2015	-	-	-	-	-	32	12F	-	218	10	20	14	1	6	1	29	Triple	0	0	0	0_0_0	-	-	-	-	-	-	-	-	I	no	no	no	no	yes	no	no	only MEGA	84.1	46	470298	2012838	93.3	39.65
SRR7190700	SRR7190700	-	Pathogenwatch (https://pathogen.watch)	the United States	2016	-	-	-	-	-	32	09N	-	405	10	20	2	1	6	1	29	Triple	23	0	0	23_0_0	-	-	-	-	-	-	-	-	I	no	no	no	no	no	no	no	-	144.2	50	279809	2032339	94.2	39.69
SRR7190701	SRR7190701	-	Pathogenwatch (https://pathogen.watch)	the United States	2015	-	-	-	-	-	32	12F	-	218	10	20	14	1	6	1	29	Triple	0	0	0	0_0_0	-	-	-	-	-	-	-	-	I	no	no	no	no	yes	no	no	only MEGA	67.4	27	213315	1999965	92.7	39.69
SRR7190703	SRR7190703	-	Pathogenwatch (https://pathogen.watch)	the United States	2016	-	-	-	-	-	32	12F	-	220	10	20	14	1	9	1	29	Triple	0	0	2	0_0_2	-	-	-	-	-	-	-	-	I	no	no	no	no	no	no	no	-	110.4	45	152358	1978316	91.7	39.79
SRR7190710	SRR7190710	-	Pathogenwatch (https://pathogen.watch)	the United States	2016	-	-	-	-	-	32	09N	-	405	10	20	2	1	6	1	29	Triple	23	0	0	23_0_0	-	-	-	-	-	-	-	-	I	no	no	no	no	no	no	no	-	117	43	288787	1995949	92.6	39.69
SRR8427509	SRR8427509	37130587	Golden AR, et al. J Antimicrob Chemother. 2023.	Canada	2012	-	-	-	-	-	32	12F	-	218	10	20	14	1	6	1	29	Triple	0	0	0	0_0_0	-	-	-	-	-	-	-	-	I	no	no	no	no	yes	no	no	only MEGA	69.2	46	384296	2013044	93.3	39.64
SRR8436229	SRR8436229	37130587	Golden AR, et al. J Antimicrob Chemother. 2023.	Canada	2011	-	-	-	-	-	32	12F	-	218	10	20	14	1	6	1	29	Triple	0	0	0	0_0_0	-	-	-	-	-	-	-	-	I	no	no	no	no	no	no	no	-	41.4	45	375393	2007463	93.1	39.66
SRR8721869	SRR8721869	-	Pathogenwatch (https://pathogen.watch)	the United States	2017	-	-	-	-	-	32	12F	-	218	10	20	14	1	6	1	29	Triple	0	0	0	0_0_0	-	-	-	-	-	-	-	-	I	no	no	no	no	yes	no	no	only MEGA	89.4	58	384296	2024819	93.9	39.65
SRR8721918	SRR8721918	31536818	Varghese J, et al. Clin Microbiol Infect. 2020.	the United States	2017	-	-	-	-	-	32	12F	-	11249	10	20	480	1	6	1	29	Triple	0	0	2	0_0_2	-	-	-	-	-	-	-	-	I	no	no	no	no	no	no	no	-	79.5	44	390547	2013309	93.4	39.67
SRR8721957	SRR8721957	-	Pathogenwatch (https://pathogen.watch)	the United States	2017	-	-	-	-	-	32	12F	-	218	10	20	14	1	6	1	29	Triple	0	0	0	0_0_0	-	-	-	-	-	-	-	-	L	no	no	no	no	yes	no	no	only MEGA	131.1	47	382123	2015747	93.5	39.67
SRR8721962	SRR8721962	-	Pathogenwatch (https://pathogen.watch)	the United States	2017	-	-	-	-	-	32	12F	-	220	10	20	14	1	9	1	29	Triple	0	0	2	0_0_2	-	-	-	-	-	-	-	-	I	no	no	no	no	no	no	no	-	144.2	48	196527	1980244	91.8	39.78
SRR8721968	SRR8721968	31536818	Varghese J, et al. Clin Microbiol Infect. 2020.	the United States	2017	-	-	-	-	-	32	12F	-	11249	10	20	480	1	6	1	29	Triple	0	0	2	0_0_2	-	-	-	-	-	-	-	-	I	no	no	no	no	no	no	no	-	117.7	44	390267	2012180	93.3	39.68
SRR8721988	SRR8721988	-	Pathogenwatch (https://pathogen.watch)	the United States	2017	-	-	-	-	-	32	12F	-	220	10	20	14	1	9	1	29	Triple	0	0	2	0_0_2	-	-	-	-	-	-	-	-	I	no	no	no	no	no	no	no	-	68.7	44	196536	1979497	91.8	39.78
SRR8722000	SRR8722000	-	Pathogenwatch (https://pathogen.watch)	the United States	2017	-	-	-	-	-	32	09N	-	405	10	20	2	1	6	1	29	Triple	23	0	0	23_0_0	-	-	-	-	-	-	-	-	I	no	no	no	no	no	no	no	-	60.1	52	314817	2067179	95.9	39.71
SRR8722025	SRR8722025	-	Pathogenwatch (https://pathogen.watch)	the United States	2017	-	-	-	-	-	32	12F	-	218	10	20	14	1	6	1	29	Triple	0	0	0	0_0_0	-	-	-	-	-	-	-	-	I	no	no	no	no	yes	no	no	only MEGA	92.4	57	384137	2017884	93.6	39.66
SRR8722072	SRR8722072	31536818	Varghese J, et al. Clin Microbiol Infect. 2020.	the United States	2017	-	-	-	-	-	32	12F	-	11595	10	20	495	1	6	1	29	Triple	0	0	0	0_0_0	-	-	-	-	-	-	-	-	I	no	no	no	no	yes	no	no	only MEGA	91.5	66	291239	2046330	94.9	39.65
SRR8722100	SRR8722100	-	Pathogenwatch (https://pathogen.watch)	the United States	2017	-	-	-	-	-	32	12F	-	220	10	20	14	1	9	1	29	Triple	0	0	2	0_0_2	-	-	-	-	-	-	-	-	I	no	no	no	no	no	no	no	-	124	42	186303	1979968	91.8	39.79
SRR8722109	SRR8722109	31536818	Varghese J, et al. Clin Microbiol Infect. 2020.	the United States	2017	-	-	-	-	-	32	12F	-	11595	10	20	495	1	6	1	29	Triple	0	0	0	0_0_0	-	-	-	-	-	-	-	-	I	no	no	no	no	yes	no	no	only MEGA	90.9	63	291377	2046172	94.9	39.65
SRR8722119	SRR8722119	31536818	Varghese J, et al. Clin Microbiol Infect. 2020.	the United States	2017	-	-	-	-	-	32	12F	-	11595	10	20	495	1	6	1	29	Triple	0	0	0	0_0_0	-	-	-	-	-	-	-	-	I	no	no	no	no	yes	no	no	only MEGA	47	65	292090	2045432	94.8	39.64
SRR8722121	SRR8722121	31536818	Varghese J, et al. Clin Microbiol Infect. 2020.	the United States	2017	-	-	-	-	-	32	12F	-	11595	10	20	495	1	6	1	29	Triple	0	0	0	0_0_0	-	-	-	-	-	-	-	-	I	no	no	no	no	yes	no	no	only MEGA	75.1	77	291710	2046431	94.9	39.64
SRR8722127	SRR8722127	31536818	Varghese J, et al. Clin Microbiol Infect. 2020.	the United States	2017	-	-	-	-	-	32	12F	-	11249	10	20	480	1	6	1	29	Triple	0	0	2	0_0_2	-	-	-	-	-	-	-	-	I	no	no	no	no	no	no	no	-	123.8	44	390547	2013790	93.4	39.67
SRR8722134	SRR8722134	31536818	Varghese J, et al. Clin Microbiol Infect. 2020.	the United States	2017	-	-	-	-	-	32	12F	-	11249	10	20	480	1	6	1	29	Triple	0	0	2	0_0_2	-	-	-	-	-	-	-	-	I	no	no	no	no	no	no	no	-	87.1	45	299985	2015181	93.4	39.67
SRR8722159	SRR8722159	-	Pathogenwatch (https://pathogen.watch)	the United States	2017	-	-	-	-	-	32	12F	-	220	10	20	14	1	9	1	29	Triple	0	0	2	0_0_2	-	-	-	-	-	-	-	-	I	no	no	no	no	no	no	no	-	99.7	39	196777	1979531	91.8	39.78
SRR8722167	SRR8722167	-	Pathogenwatch (https://pathogen.watch)	the United States	2017	-	-	-	-	-	32	12F	-	220	10	20	14	1	9	1	29	Triple	0	0	2	0_0_2	-	-	-	-	-	-	-	-	I	no	no	no	no	no	no	no	-	108.1	47	196778	1978244	91.7	39.79
SRR8722207	SRR8722207	-	Pathogenwatch (https://pathogen.watch)	the United States	2017	-	-	-	-	-	32	12F	-	218	10	20	14	1	6	1	29	Triple	0	0	11	0_0_11	-	-	-	-	-	-	-	-	I	no	no	no	no	no	no	no	-	63.9	43	180280	1979793	91.8	39.78
SRR8722215	SRR8722215	-	Pathogenwatch (https://pathogen.watch)	the United States	2017	-	-	-	-	-	32	09N	-	405	10	20	2	1	6	1	29	Triple	23	0	0	23_0_0	-	-	-	-	-	-	-	-	I	no	no	no	no	no	no	no	-	75	47	328963	2005826	93	39.65
SRR8722219	SRR8722219	31536818	Varghese J, et al. Clin Microbiol Infect. 2020.	the United States	2017	-	-	-	-	-	32	12F	-	11595	10	20	495	1	6	1	29	Triple	0	0	0	0_0_0	-	-	-	-	-	-	-	-	I	no	no	no	no	yes	no	no	only MEGA	54.8	68	291240	2046723	94.9	39.65
SRR8722224	SRR8722224	-	Pathogenwatch (https://pathogen.watch)	the United States	2017	-	-	-	-	-	32	12F	-	220	10	20	14	1	9	1	29	Triple	0	0	2	0_0_2	-	-	-	-	-	-	-	-	I	no	no	no	no	no	no	no	-	110.9	40	196527	1972791	91.5	39.77
SRR8722226	SRR8722226	-	Pathogenwatch (https://pathogen.watch)	the United States	2017	-	-	-	-	-	32	12F	-	220	10	20	14	1	9	1	29	Triple	0	0	17	0_0_17	-	-	-	-	-	-	-	-	I	no	no	no	no	no	no	no	-	43	43	186352	1972602	91.5	39.78
SRR8722262	SRR8722262	-	Pathogenwatch (https://pathogen.watch)	the United States	2017	-	-	-	-	-	32	12F	-	218	10	20	14	1	6	1	29	Triple	0	0	0	0_0_0	-	-	-	-	-	-	-	-	I	no	no	no	no	yes	no	no	only MEGA	104.1	56	384296	2024980	93.9	39.65
SRR8722269	SRR8722269	-	Pathogenwatch (https://pathogen.watch)	the United States	2017	-	-	-	-	-	32	12F	-	220	10	20	14	1	9	1	29	Triple	0	0	17	0_0_17	-	-	-	-	-	-	-	-	I	no	no	no	no	no	no	no	-	33.8	58	166306	1979659	91.8	39.79
SRR8722271	SRR8722271	-	Pathogenwatch (https://pathogen.watch)	the United States	2017	-	-	-	-	-	32	12F	-	220	10	20	14	1	9	1	29	Triple	0	0	17	0_0_17	-	-	-	-	-	-	-	-	I	no	no	no	no	no	no	no	-	111.8	49	186351	1980027	91.8	39.79
SRR8722295	SRR8722295	-	Pathogenwatch (https://pathogen.watch)	the United States	2017	-	-	-	-	-	32	09N	-	405	10	20	2	1	6	1	29	Triple	23	0	0	23_0_0	-	-	-	-	-	-	-	-	I	no	no	no	no	no	no	no	-	99.3	52	328960	2031275	94.2	39.72
SRR8722296	SRR8722296	-	Pathogenwatch (https://pathogen.watch)	the United States	2017	-	-	-	-	-	32	12F	-	218	10	20	14	1	6	1	29	Triple	0	0	0	0_0_0	-	-	-	-	-	-	-	-	I	no	no	no	no	yes	no	no	only MEGA	97.1	54	384296	2024515	93.9	39.65
SRR8722301	SRR8722301	-	Pathogenwatch (https://pathogen.watch)	the United States	2017	-	-	-	-	-	32	09N	-	405	10	20	2	1	6	1	29	Triple	23	0	0	23_0_0	-	-	-	-	-	-	-	-	I	no	no	no	no	no	no	no	-	135	48	328954	2006780	93.1	39.65
SRR8722376	SRR8722376	-	Pathogenwatch (https://pathogen.watch)	the United States	2017	-	-	-	-	-	32	09N	-	405	10	20	2	1	6	1	29	Triple	23	0	0	23_0_0	-	-	-	-	-	-	-	-	I	no	no	no	no	no	no	no	-	74.7	44	328965	1995942	92.6	39.7
SRR8722443	SRR8722443	-	Pathogenwatch (https://pathogen.watch)	the United States	2017	-	-	-	-	-	32	12F	-	220	10	20	14	1	9	1	29	Triple	0	0	17	0_0_17	-	-	-	-	-	-	-	-	I	no	no	no	no	no	no	no	-	61.1	43	186351	1975424	91.6	39.77
SRR8722456	SRR8722456	-	Pathogenwatch (https://pathogen.watch)	the United States	2017	-	-	-	-	-	32	12F	-	218	10	20	14	1	6	1	29	Triple	0	0	0	0_0_0	-	-	-	-	-	-	-	-	I	no	no	no	no	yes	no	no	only MEGA	102.2	53	384473	2010363	93.2	39.71
SRR8722457	SRR8722457	-	Pathogenwatch (https://pathogen.watch)	the United States	2017	-	-	-	-	-	32	09N	-	405	10	20	2	1	6	1	29	Triple	23	0	0	23_0_0	-	-	-	-	-	-	-	-	I	no	no	no	no	no	no	no	-	100.1	61	327421	2035428	94.4	39.71
SRR8722470	SRR8722470	-	Pathogenwatch (https://pathogen.watch)	the United States	2017	-	-	-	-	-	32	12F	-	220	10	20	14	1	9	1	29	Triple	0	0	17	0_0_17	-	-	-	-	-	-	-	-	I	no	no	no	no	no	no	no	-	63.6	44	186350	1979020	91.8	39.79
SRR8722472	SRR8722472	-	Pathogenwatch (https://pathogen.watch)	the United States	2017	-	-	-	-	-	32	12F	-	218	10	20	14	1	6	1	29	Triple	0	0	0	0_0_0	-	-	-	-	-	-	-	-	I	no	no	no	no	yes	no	no	only MEGA	112.1	58	384296	2025540	93.9	39.65
SRR8722480	SRR8722480	-	Pathogenwatch (https://pathogen.watch)	the United States	2017	-	-	-	-	-	32	12F	-	220	10	20	14	1	9	1	29	Triple	0	0	2	0_0_2	-	-	-	-	-	-	-	-	I	no	no	no	no	no	no	no	-	97.5	46	196527	1979135	91.8	39.78
SRR8722672	SRR8722672	-	Pathogenwatch (https://pathogen.watch)	the United States	2017	-	-	-	-	-	32	12F	-	220	10	20	14	1	9	1	29	Triple	0	0	17	0_0_17	-	-	-	-	-	-	-	-	I	no	no	no	no	no	no	no	-	116.2	43	186352	1979482	91.8	39.79
SRR8722687	SRR8722687	31536818	Varghese J, et al. Clin Microbiol Infect. 2020.	the United States	2017	-	-	-	-	-	32	12F	-	11249	10	20	480	1	6	1	29	Triple	0	0	2	0_0_2	-	-	-	-	-	-	-	-	I	no	no	no	no	no	no	no	-	69.9	42	245855	2014624	93.4	39.67
SRR8722709	SRR8722709	-	Pathogenwatch (https://pathogen.watch)	the United States	2017	-	-	-	-	-	32	12F	-	220	10	20	14	1	9	1	29	Triple	0	0	2	0_0_2	-	-	-	-	-	-	-	-	I	no	no	no	no	no	no	no	-	71	44	138755	1979626	91.8	39.78
SRR8722718	SRR8722718	-	Pathogenwatch (https://pathogen.watch)	the United States	2017	-	-	-	-	-	32	12F	-	218	10	20	14	1	6	1	29	Triple	0	0	0	0_0_0	-	-	-	-	-	-	-	-	I	no	no	no	no	yes	no	no	only MEGA	88.4	69	246134	2025346	93.9	39.65
SRR8722729	SRR8722729	31536818	Varghese J, et al. Clin Microbiol Infect. 2020.	the United States	2017	-	-	-	-	-	32	12F	-	11249	10	20	480	1	6	1	29	Triple	0	0	2	0_0_2	-	-	-	-	-	-	-	-	I	no	no	no	no	no	no	no	-	157.8	42	390546	2013976	93.4	39.67
SRR8722746	SRR8722746	31536818	Varghese J, et al. Clin Microbiol Infect. 2020.	the United States	2017	-	-	-	-	-	32	12F	-	11595	10	20	495	1	6	1	29	Triple	0	0	0	0_0_0	-	-	-	-	-	-	-	-	I	no	no	no	no	yes	no	no	only MEGA	83.2	66	291132	2047096	94.9	39.66
SRR8722764	SRR8722764	-	Pathogenwatch (https://pathogen.watch)	the United States	2017	-	-	-	-	-	32	12F	-	218	10	20	14	1	6	1	29	Triple	0	0	0	0_0_0	-	-	-	-	-	-	-	-	L	no	no	no	no	yes	no	no	only MEGA	156.3	56	311107	2017533	93.6	39.67
SRR8722771	SRR8722771	31536818	Varghese J, et al. Clin Microbiol Infect. 2020.	the United States	2017	-	-	-	-	-	32	09N	-	13506	10	5	29	1	6	1	29	Triple	23	0	0	23_0_0	-	-	-	-	-	-	-	-	I	no	no	no	no	no	no	no	-	117.1	58	265646	2086774	96.8	39.68
SRR8722773	SRR8722773	-	Pathogenwatch (https://pathogen.watch)	the United States	2017	-	-	-	-	-	32	09N	-	405	10	20	2	1	6	1	29	Triple	23	0	0	23_0_0	-	-	-	-	-	-	-	-	I	no	no	no	no	no	no	no	-	74.7	78	297452	2093257	97.1	39.69
SRR8722797	SRR8722797	-	Pathogenwatch (https://pathogen.watch)	the United States	2017	-	-	-	-	-	32	12F	-	220	10	20	14	1	9	1	29	Triple	0	0	2	0_0_2	-	-	-	-	-	-	-	-	I	no	no	no	no	no	no	no	-	101	41	186302	1979231	91.8	39.78
SRR8722822	SRR8722822	-	Pathogenwatch (https://pathogen.watch)	the United States	2017	-	-	-	-	-	32	12F	-	220	10	20	14	1	9	1	29	Triple	0	187	17	0_187_17	-	-	-	-	-	-	-	-	I	no	no	no	no	no	no	no	-	89.3	48	152940	1981168	91.9	39.79
SRR8722847	SRR8722847	-	Pathogenwatch (https://pathogen.watch)	the United States	2017	-	-	-	-	-	32	12F	-	220	10	20	14	1	9	1	29	Triple	0	0	2	0_0_2	-	-	-	-	-	-	-	-	I	no	no	no	no	no	no	no	-	109.9	39	196777	1979982	91.8	39.78
SRR8724987	SRR8724987	-	Pathogenwatch (https://pathogen.watch)	the United States	2017	-	-	-	-	-	32	09N	-	405	10	20	2	1	6	1	29	Triple	23	0	0	23_0_0	-	-	-	-	-	-	-	-	I	no	no	no	no	no	no	no	-	86.2	53	279809	2037168	94.5	39.71
SRR8724988	SRR8724988	-	Pathogenwatch (https://pathogen.watch)	the United States	2017	-	-	-	-	-	32	12F	-	218	10	20	14	1	6	1	29	Triple	0	0	0	0_0_0	-	-	-	-	-	-	-	-	I	no	no	no	no	yes	no	no	only MEGA	110.5	64	375511	2036502	94.4	39.75
SRR8725033	SRR8725033	-	Pathogenwatch (https://pathogen.watch)	the United States	2017	-	-	-	-	-	32	09N	-	405	10	20	2	1	6	1	29	Triple	23	0	0	23_0_0	-	-	-	-	-	-	-	-	I	no	no	no	no	no	no	no	-	69.6	49	329039	2006803	93.1	39.65
SRR8725075	SRR8725075	-	Pathogenwatch (https://pathogen.watch)	the United States	2017	-	-	-	-	-	32	12F	-	218	10	20	14	1	6	1	29	Triple	0	0	0	0_0_0	-	-	-	-	-	-	-	-	I	no	no	no	no	yes	no	no	only MEGA	89.5	49	213434	2005561	93	39.7
SRR8725087	SRR8725087	-	Pathogenwatch (https://pathogen.watch)	the United States	2017	-	-	-	-	-	32	12F	-	218	10	20	14	1	6	1	29	Triple	0	0	0	0_0_0	-	-	-	-	-	-	-	-	I	no	no	no	no	yes	no	no	only MEGA	166.9	59	384296	2025118	93.9	39.65
SRR8725096	SRR8725096	-	Pathogenwatch (https://pathogen.watch)	the United States	2017	-	-	-	-	-	32	12F	-	218	10	20	14	1	6	1	29	Triple	0	0	0	0_0_0	-	-	-	-	-	-	-	-	I	no	no	no	no	yes	no	no	only MEGA	121.1	60	384296	2024903	93.9	39.65
SRR8725107	SRR8725107	-	Pathogenwatch (https://pathogen.watch)	the United States	2017	-	-	-	-	-	32	09N	-	405	10	20	2	1	6	1	29	Triple	23	0	0	23_0_0	-	-	-	-	-	-	-	-	I	no	no	no	no	no	no	no	-	122.9	61	279809	2038499	94.5	39.71
SRR8725213	SRR8725213	-	Pathogenwatch (https://pathogen.watch)	the United States	2017	-	-	-	-	-	32	12F	-	15334	10	20	14	1	1	1	29	Triple	0	0	0	0_0_0	-	-	-	-	-	-	-	-	I	no	no	no	no	yes	no	no	only MEGA	64.6	59	384297	2023598	93.8	39.65
SRR8725246	SRR8725246	31536818	Varghese J, et al. Clin Microbiol Infect. 2020.	the United States	2017	-	-	-	-	-	32	12F	-	11249	10	20	480	1	6	1	29	Triple	0	0	2	0_0_2	-	-	-	-	-	-	-	-	I	no	no	no	no	no	no	no	-	70.6	58	181185	2014540	93.4	39.68
SRR8725280	SRR8725280	31536818	Varghese J, et al. Clin Microbiol Infect. 2020.	the United States	2017	-	-	-	-	-	32	12F	-	11595	10	20	495	1	6	1	29	Triple	0	0	0	0_0_0	-	-	-	-	-	-	-	-	I	no	no	no	no	yes	no	no	only MEGA	84.1	66	291377	2044990	94.8	39.64
SRR8725307	SRR8725307	-	Pathogenwatch (https://pathogen.watch)	the United States	2017	-	-	-	-	-	32	09N	-	405	10	20	2	1	6	1	29	Triple	23	0	0	23_0_0	-	-	-	-	-	-	-	-	I	no	no	no	no	no	no	no	-	61.9	60	310342	2043586	94.8	39.68
SRR8725321	SRR8725321	-	Pathogenwatch (https://pathogen.watch)	the United States	2017	-	-	-	-	-	32	3	-	405	10	20	2	1	6	1	29	Triple	23	0	0	23_0_0	-	-	-	-	-	-	-	-	I	no	no	no	no	no	no	no	-	66.7	56	235116	2018743	93.6	39.74
SRR8725384	SRR8725384	-	Pathogenwatch (https://pathogen.watch)	the United States	2017	-	-	-	-	-	32	12F	-	218	10	20	14	1	6	1	29	Triple	0	0	0	0_0_0	-	-	-	-	-	-	-	-	I	no	no	no	no	yes	no	no	only MEGA	104.5	58	384296	2017843	93.6	39.66
SRR8725388	SRR8725388	-	Pathogenwatch (https://pathogen.watch)	the United States	2017	-	-	-	-	-	32	09N	-	405	10	20	2	1	6	1	29	Triple	23	0	0	23_0_0	-	-	-	-	-	-	-	-	I	no	no	no	no	no	no	no	-	90.2	55	328968	2033142	94.3	39.7
SRR8725403	SRR8725403	31536818	Varghese J, et al. Clin Microbiol Infect. 2020.	the United States	2017	-	-	-	-	-	32	12F	-	11595	10	20	495	1	6	1	29	Triple	0	0	0	0_0_0	-	-	-	-	-	-	-	-	I	no	no	no	no	yes	no	no	only MEGA	86.2	80	225157	2047328	94.9	39.65
SRR8725437	SRR8725437	-	Pathogenwatch (https://pathogen.watch)	the United States	2017	-	-	-	-	-	32	09N	-	4666	10	5	2	1	6	1	29	Triple	23	0	0	23_0_0	-	-	-	-	-	-	-	-	I	no	no	no	no	no	no	no	-	64.8	57	384407	2046636	94.9	39.68
SRR8725482	SRR8725482	31536818	Varghese J, et al. Clin Microbiol Infect. 2020.	the United States	2017	-	-	-	-	-	32	12F	-	11249	10	20	480	1	6	1	29	Triple	0	0	2	0_0_2	-	-	-	-	-	-	-	-	I	no	no	no	no	no	no	no	-	71.3	55	390126	2015307	93.4	39.67
SRR8725515	SRR8725515	-	Pathogenwatch (https://pathogen.watch)	the United States	2017	-	-	-	-	-	32	12F	-	218	10	20	14	1	6	1	29	Triple	0	0	0	0_0_0	-	-	-	-	-	-	-	-	I	no	no	no	no	yes	no	no	only MEGA	91.3	54	213435	2005194	93	39.7
SRR8725543	SRR8725543	-	Pathogenwatch (https://pathogen.watch)	the United States	2017	-	-	-	-	-	32	12F	-	218	10	20	14	1	6	1	29	Triple	0	0	0	0_0_0	-	-	-	-	-	-	-	-	I	no	no	no	no	yes	no	no	only MEGA	79.9	66	292975	2018373	93.6	39.66
SRR8725547	SRR8725547	-	Pathogenwatch (https://pathogen.watch)	the United States	2017	-	-	-	-	-	32	12F	-	218	10	20	14	1	6	1	29	Triple	0	0	0	0_0_0	-	-	-	-	-	-	-	-	I	no	no	no	no	yes	no	no	only MEGA	133.2	65	384295	2026802	94	39.65
SRR8725579	SRR8725579	-	Pathogenwatch (https://pathogen.watch)	the United States	2017	-	-	-	-	-	32	12F	-	11595	10	20	495	1	6	1	29	Triple	0	0	0	0_0_0	-	-	-	-	-	-	-	-	I	no	no	no	no	yes	no	no	only MEGA	72.5	64	208638	2055327	95.3	39.64
SRR8725593	SRR8725593	-	Pathogenwatch (https://pathogen.watch)	the United States	2017	-	-	-	-	-	32	12F	-	218	10	20	14	1	6	1	29	Triple	0	0	302	0_0_302	-	-	-	-	-	-	-	-	I	no	no	no	no	no	no	no	-	128.6	50	267069	1985758	92.1	39.79
SRR8725635	SRR8725635	-	Pathogenwatch (https://pathogen.watch)	the United States	2017	-	-	-	-	-	32	12F	-	220	10	20	14	1	9	1	29	Triple	0	0	2	0_0_2	-	-	-	-	-	-	-	-	I	no	no	no	no	no	no	no	-	51.8	50	196588	1979112	91.8	39.78
SRR8725663	SRR8725663	-	Pathogenwatch (https://pathogen.watch)	the United States	2017	-	-	-	-	-	32	12F	-	218	10	20	14	1	6	1	29	Triple	0	0	0	0_0_0	-	-	-	-	-	-	-	-	I	no	no	no	no	yes	no	no	only MEGA	72.6	75	321982	2019363	93.6	39.66
SRR8725665	SRR8725665	-	Pathogenwatch (https://pathogen.watch)	the United States	2017	-	-	-	-	-	32	09N	-	405	10	20	2	1	6	1	29	Triple	23	0	0	23_0_0	-	-	-	-	-	-	-	-	I	no	no	no	no	no	no	no	-	105.6	46	328961	1989784	92.3	39.7
SRR8725721	SRR8725721	-	Pathogenwatch (https://pathogen.watch)	the United States	2017	-	-	-	-	-	32	12F	-	218	10	20	14	1	6	1	29	Triple	0	0	0	0_0_0	-	-	-	-	-	-	-	-	I	no	no	no	no	yes	no	no	only MEGA	60.7	63	384296	2024393	93.9	39.65
SRR8725805	SRR8725805	-	Pathogenwatch (https://pathogen.watch)	the United States	2017	-	-	-	-	-	32	12F	-	220	10	20	14	1	9	1	29	Triple	0	0	2	0_0_2	-	-	-	-	-	-	-	-	I	no	no	no	no	no	no	no	-	106.8	42	221832	1979618	91.8	39.79
SRR8725814	SRR8725814	-	Pathogenwatch (https://pathogen.watch)	the United States	2017	-	-	-	-	-	32	12F	-	220	10	20	14	1	9	1	29	Triple	0	0	2	0_0_2	-	-	-	-	-	-	-	-	I	no	no	no	no	no	no	no	-	61.4	36	196596	1973387	91.5	39.77
SRR8725820	SRR8725820	-	Pathogenwatch (https://pathogen.watch)	the United States	2017	-	-	-	-	-	32	12F	-	220	10	20	14	1	9	1	29	Triple	0	0	2	0_0_2	-	-	-	-	-	-	-	-	I	no	no	no	no	no	no	no	-	67.6	59	182318	1980712	91.8	39.78
SRR8725944	SRR8725944	-	Pathogenwatch (https://pathogen.watch)	the United States	2017	-	-	-	-	-	32	09N	-	4666	10	5	2	1	6	1	29	Triple	23	0	0	23_0_0	-	-	-	-	-	-	-	-	I	no	no	no	no	no	no	no	-	85.6	54	384132	2041102	94.6	39.66
SRR8725973	SRR8725973	-	Pathogenwatch (https://pathogen.watch)	the United States	2017	-	-	-	-	-	32	12F	-	218	10	20	14	1	6	1	29	Triple	0	0	0	0_0_0	-	-	-	-	-	-	-	-	I	no	no	no	no	yes	no	no	only MEGA	83	55	224664	2019231	93.6	39.66
SRR8726023	SRR8726023	-	Pathogenwatch (https://pathogen.watch)	the United States	2017	-	-	-	-	-	32	09N	-	405	10	20	2	1	6	1	29	Triple	23	0	0	23_0_0	-	-	-	-	-	-	-	-	I	no	no	no	no	no	no	no	-	85.9	50	279809	2037942	94.5	39.7
SRR8726072	SRR8726072	-	Pathogenwatch (https://pathogen.watch)	the United States	2017	-	-	-	-	-	32	09N	-	405	10	20	2	1	6	1	29	Triple	23	0	0	23_0_0	-	-	-	-	-	-	-	-	I	no	no	no	no	no	no	no	-	41.3	57	329039	2043160	94.7	39.68
SRR8726101	SRR8726101	-	Pathogenwatch (https://pathogen.watch)	the United States	2017	-	-	-	-	-	32	09N	-	405	10	20	2	1	6	1	29	Triple	23	0	0	23_0_0	-	-	-	-	-	-	-	-	I	no	no	no	no	no	no	no	-	56.9	51	328950	2034815	94.4	39.71
SRR8726117	SRR8726117	-	Pathogenwatch (https://pathogen.watch)	the United States	2017	-	-	-	-	-	32	12F	-	220	10	20	14	1	9	1	29	Triple	0	0	2	0_0_2	-	-	-	-	-	-	-	-	I	no	no	no	no	no	no	no	-	87.9	43	196773	1979096	91.8	39.79
SRR8726126	SRR8726126	31536818	Varghese J, et al. Clin Microbiol Infect. 2020.	the United States	2017	-	-	-	-	-	32	12F	-	11249	10	20	480	1	6	1	29	Triple	0	0	2	0_0_2	-	-	-	-	-	-	-	-	I	no	no	no	no	no	no	no	-	96.8	47	390264	2016062	93.5	39.68
SRR8726136	SRR8726136	-	Pathogenwatch (https://pathogen.watch)	the United States	2017	-	-	-	-	-	32	12F	-	218	10	20	14	1	6	1	29	Triple	0	0	0	0_0_0	-	-	-	-	-	-	-	-	I	no	no	no	no	yes	no	no	only MEGA	127.6	55	384297	2024644	93.9	39.65
SRR8726142	SRR8726142	-	Pathogenwatch (https://pathogen.watch)	the United States	2017	-	-	-	-	-	32	12F	-	218	10	20	14	1	6	1	29	Triple	0	0	0	0_0_0	-	-	-	-	-	-	-	-	I	no	no	no	no	yes	no	no	only MEGA	133.2	57	384296	2023884	93.8	39.65
SRR8726160	SRR8726160	-	Pathogenwatch (https://pathogen.watch)	the United States	2017	-	-	-	-	-	32	12F	-	220	10	20	14	1	9	1	29	Triple	0	0	2	0_0_2	-	-	-	-	-	-	-	-	I	no	no	no	no	no	no	no	-	43	44	196768	1979364	91.8	39.78
SRR8726227	SRR8726227	-	Pathogenwatch (https://pathogen.watch)	the United States	2017	-	-	-	-	-	32	09N	-	405	10	20	2	1	6	1	29	Triple	23	0	0	23_0_0	-	-	-	-	-	-	-	-	I	no	no	no	no	no	no	no	-	74.2	50	328968	2030265	94.1	39.7
SRR8726228	SRR8726228	-	Pathogenwatch (https://pathogen.watch)	the United States	2017	-	-	-	-	-	32	12F	-	220	10	20	14	1	9	1	29	Triple	0	0	2	0_0_2	-	-	-	-	-	-	-	-	I	no	no	no	no	no	no	no	-	104	45	152358	1980025	91.8	39.78
SRR8726231	SRR8726231	31536818	Varghese J, et al. Clin Microbiol Infect. 2020.	the United States	2017	-	-	-	-	-	32	12F	-	11595	10	20	495	1	6	1	29	Triple	0	0	0	0_0_0	-	-	-	-	-	-	-	-	I	no	no	no	no	yes	no	no	only MEGA	75.3	68	291239	2046414	94.9	39.65
SRR8726243	SRR8726243	-	Pathogenwatch (https://pathogen.watch)	the United States	2017	-	-	-	-	-	32	09N	-	405	10	20	2	1	6	1	29	Triple	23	0	0	23_0_0	-	-	-	-	-	-	-	-	I	no	no	no	no	no	no	no	-	55.4	36	384152	2036882	94.4	39.65
SRR8726249	SRR8726249	-	Pathogenwatch (https://pathogen.watch)	the United States	2017	-	-	-	-	-	32	3	-	218	10	20	14	1	6	1	29	Triple	0	0	0	0_0_0	-	-	-	-	-	-	-	-	I	no	no	no	no	yes	no	no	only MEGA	47.1	53	384474	1996494	92.6	39.74
SRR8726281	SRR8726281	-	Pathogenwatch (https://pathogen.watch)	the United States	2017	-	-	-	-	-	32	12F	-	220	10	20	14	1	9	1	29	Triple	0	0	2	0_0_2	-	-	-	-	-	-	-	-	I	no	no	no	no	no	no	no	-	84.2	38	196477	1979266	91.8	39.78
SRR8726285	SRR8726285	-	Pathogenwatch (https://pathogen.watch)	the United States	2017	-	-	-	-	-	32	09N	-	4666	10	5	2	1	6	1	29	Triple	23	0	0	23_0_0	-	-	-	-	-	-	-	-	I	no	no	no	no	no	no	no	-	86.2	41	384152	1995142	92.5	39.69
SRR8726305	SRR8726305	-	Pathogenwatch (https://pathogen.watch)	the United States	2017	-	-	-	-	-	32	12F	-	220	10	20	14	1	9	1	29	Triple	0	0	2	0_0_2	-	-	-	-	-	-	-	-	I	no	no	no	no	no	no	no	-	67.2	36	196777	1975173	91.6	39.77
SRR8726327	SRR8726327	-	Pathogenwatch (https://pathogen.watch)	the United States	2017	-	-	-	-	-	32	12F	-	220	10	20	14	1	9	1	29	Triple	0	0	17	0_0_17	-	-	-	-	-	-	-	-	I	no	no	no	no	no	no	no	-	88.3	49	186351	1980829	91.9	39.79
SRR8726358	SRR8726358	31536818	Varghese J, et al. Clin Microbiol Infect. 2020.	the United States	2017	-	-	-	-	-	32	12F	-	11249	10	20	480	1	6	1	29	Triple	0	0	2	0_0_2	-	-	-	-	-	-	-	-	I	no	no	no	no	no	no	no	-	137.7	38	390547	2013810	93.4	39.67
SRR8726361	SRR8726361	-	Pathogenwatch (https://pathogen.watch)	the United States	2017	-	-	-	-	-	32	12F	-	3522	10	20	190	1	6	1	29	Triple	0	0	2	0_0_2	-	-	-	-	-	-	-	-	I	no	no	no	no	no	no	no	-	106.5	48	390502	2013071	93.3	39.68
SRR8726366	SRR8726366	31536818	Varghese J, et al. Clin Microbiol Infect. 2020.	the United States	2017	-	-	-	-	-	32	12F	-	11249	10	20	480	1	6	1	29	Triple	0	0	2	0_0_2	-	-	-	-	-	-	-	-	I	no	no	no	no	no	no	no	-	64.9	52	299983	2015560	93.5	39.68
SRR8726371	SRR8726371	-	Pathogenwatch (https://pathogen.watch)	the United States	2017	-	-	-	-	-	32	09N	-	405	10	20	2	1	6	1	29	Triple	23	0	0	23_0_0	-	-	-	-	-	-	-	-	I	no	no	no	no	no	no	no	-	72.9	35	384153	2001987	92.8	39.64
SRR8726382	SRR8726382	-	Pathogenwatch (https://pathogen.watch)	the United States	2017	-	-	-	-	-	32	12F	-	218	10	20	14	1	6	1	29	Triple	0	0	0	0_0_0	-	-	-	-	-	-	-	-	I	no	no	no	no	yes	no	no	only MEGA	66.5	56	384296	2024595	93.9	39.65
SRR8726425	SRR8726425	-	Pathogenwatch (https://pathogen.watch)	the United States	2017	-	-	-	-	-	32	12F	-	220	10	20	14	1	9	1	29	Triple	0	0	2	0_0_2	-	-	-	-	-	-	-	-	I	no	no	no	no	no	no	no	-	52.8	52	152340	1978867	91.8	39.8
SRR8726443	SRR8726443	-	Pathogenwatch (https://pathogen.watch)	the United States	2017	-	-	-	-	-	32	09N	-	405	10	20	2	1	6	1	29	Triple	23	0	0	23_0_0	-	-	-	-	-	-	-	-	I	no	no	no	no	no	no	no	-	127.2	51	329037	2028411	94.1	39.72
SRR8726528	SRR8726528	-	Pathogenwatch (https://pathogen.watch)	the United States	2017	-	-	-	-	-	32	09N	-	405	10	20	2	1	6	1	29	Triple	23	0	0	23_0_0	-	-	-	-	-	-	-	-	I	no	no	no	no	no	no	no	-	143.3	32	470154	2036790	94.4	39.65
SRR8726536	SRR8726536	-	Pathogenwatch (https://pathogen.watch)	the United States	2017	-	-	-	-	-	32	12F	-	220	10	20	14	1	9	1	29	Triple	0	0	2	0_0_2	-	-	-	-	-	-	-	-	I	no	no	no	no	no	no	no	-	94.3	50	145940	1980693	91.8	39.79
SRR8726582	SRR8726582	-	Pathogenwatch (https://pathogen.watch)	the United States	2017	-	-	-	-	-	32	12F	-	220	10	20	14	1	9	1	29	Triple	0	0	2	0_0_2	-	-	-	-	-	-	-	-	I	no	no	no	no	no	no	no	-	92.2	45	196776	1980314	91.8	39.78
SRR8726682	SRR8726682	31536818	Varghese J, et al. Clin Microbiol Infect. 2020.	the United States	2017	-	-	-	-	-	32	09N	-	14061	10	20	634	1	6	1	29	Triple	23	0	0	23_0_0	-	-	-	-	-	-	-	-	I	no	no	no	no	no	no	no	-	96.2	47	329038	2042702	94.7	39.68
SRR8726684	SRR8726684	-	Pathogenwatch (https://pathogen.watch)	the United States	2017	-	-	-	-	-	32	09N	-	405	10	20	2	1	6	1	29	Triple	23	0	0	23_0_0	-	-	-	-	-	-	-	-	I	no	no	no	no	no	no	no	-	41.7	61	329485	2038777	94.5	39.67
SRR8726699	SRR8726699	-	Pathogenwatch (https://pathogen.watch)	the United States	2017	-	-	-	-	-	32	07F	-	14026	10	15	150	1	17	1	29	Single	2	0	2	2_0_2	-	-	-	-	-	-	-	-	I	no	no	no	no	no	no	no	-	38.3	60	202850	2013946	93.4	39.71
SRR8726709	SRR8726709	-	Pathogenwatch (https://pathogen.watch)	the United States	2017	-	-	-	-	-	32	12F	-	218	10	20	14	1	6	1	29	Triple	0	0	0	0_0_0	-	-	-	-	-	-	-	-	I	no	no	no	no	yes	no	no	only MEGA	107.8	59	384295	2018616	93.6	39.66
SRR8726720	SRR8726720	31536818	Varghese J, et al. Clin Microbiol Infect. 2020.	the United States	2017	-	-	-	-	-	32	12F	-	11249	10	20	480	1	6	1	29	Triple	0	0	2	0_0_2	-	-	-	-	-	-	-	-	I	no	no	no	no	no	no	no	-	61	63	390552	2012252	93.3	39.68
SRR8726727	SRR8726727	31536818	Varghese J, et al. Clin Microbiol Infect. 2020.	the United States	2017	-	-	-	-	-	32	12F	-	11249	10	20	480	1	6	1	29	Triple	0	0	308	0_0_308	-	-	-	-	-	-	-	-	I	no	no	no	no	no	no	no	-	101.7	43	401295	2002903	92.9	39.72
[truncated: 5 more columns]
